# Supplementary material for: (1S,3′S,3a′R,6′S)-6′-(2-Chloro­phen­yl)-3′-[(2R,3S)-1-(4-meth­oxy­phen­yl)-4-oxo-3-phenyl­azetidin-2-yl]-2-oxo-3′,3′a,4′,6′-tetra­hydro-2H,2′H-spiro­[ace­naphthyl­ene-1,1′-pyrrolo­[1,2-c][1,3]thia­zole]-2′,2′-dicarbo­nitrile
Source: Acta Crystallogr Sect E Struct Rep Online. 2013 Apr 17;69(Pt 5):o750–1. doi: 10.1107/S1600536813009276 (PMC3648279; doi:10.1107/S1600536813009276)
Supplement: Supplementary file 1 [file e-69-0o750-sup1.cif]

##############################################################################
#                                                                            #
# This CIF contains the data in a paper accepted for publication in          #
# Acta Crystallographica Section E. It conforms to the requirements of       #
# Notes for Authors for Acta Crystallographica Section E, and has been       #
# peer reviewed under the auspices of the IUCr Commission on Journals.       #
#                                                                            #
# Full details of the Crystallographic Information File format               #
# are given in the paper "The Crystallographic Information File (CIF):       #
# a New Standard Archive File for Crystallography" by S. R. Hall, F. H.      #
# Allen and I. D. Brown [Acta Cryst. (1991), A47, 655-685].                  #
#                                                                            #
# The current version of the core CIF dictionary is obtainable from          #
# ftp://ftp.iucr.org/pub/cif_core.dic.                                       #
#                                                                            #
# Software is freely available for graphical display of the structure(s)     #
# in this CIF. For information consult the CIF software page                 #
# http://www.iucr.org/resources/cif/software.                                #
#                                                                            #
# This file may be used for bona fide research purposes within the           #
# scientific community so long as proper attribution is given to the journal # 
# article from which it was obtained.                                        #
#                                                                            #
##############################################################################
data_global
_audit_creation_method     SHELXL-97
_journal_date_recd_electronic     2013-03-17
_journal_date_accepted     2013-04-05
_journal_name_full     'Acta Crystallographica, Section E'
_journal_year     2013
_journal_volume     69
_journal_issue      5
_journal_page_first     o750
_journal_page_last     o751
_journal_paper_category     QO
_journal_paper_doi     10.1107/S1600536813009276
_journal_coeditor_code     SU2576
_publ_contact_author_name     'Devadasan Velmurugan'
_publ_contact_author_address
;  CAS in Crystallography and Biophysics
   University of madras
   Maraimalai campus(guindy campus)
   Chennai - 600 025
   India.
;
_publ_contact_author_email     'shirai2011@gmail.com'
_publ_contact_author_fax     '044 091 2499 3057'
_publ_contact_author_phone     '044 091 24484170'
_publ_section_title
;\
(1<i>S</i>,3'<i>S</i>,3a'<i>R</i>,6'<i>S</i>)-6'-(2-Chlorophenyl)-3'-\
[(2<i>R</i>,3<i>S</i>)-1-(4-methoxyphenyl)-4-oxo-3-phenylazetidin-2-yl]-2-\
oxo-3',3'a,4',6'-tetrahydro-2<i>H</i>,2'<i>H</i>-spiro[acenaphthylene-1,1'-\
pyrrolo[1,2-<i>c</i>][1,3]thiazole]-2',2'-dicarbonitrile
;
loop_
    _publ_author_name
    _publ_author_address
    'Seenivasan Karthiga Devi'
;   Centre of Advanced Study in Crystallography and Biophysics
    University of Madras
    Guindy Campus
    Chennai 600 025
     India
;
    'Thothadri Srinivasan'
;   Centre of Advanced Study in Crystallography and Biophysics
    University of Madras
    Guindy Campus
    Chennai 600 025
     India
;
    'Raju Rajesh'
;
    Department of Organic Chemistry
    University of Madras
    Guindy Campus
    Chennai 600 025
    India
;
    'Raghavachary Raghunathan'
;
    Department of Organic Chemistry
    University of Madras
    Guindy Campus
    Chennai 600 025
    India
;
    'Devadasan Velmurugan'
;
    Centre of Advanced Study in Crystallography and Biophysics
    University of Madras
    Guindy Campus
    Chennai 600 025
    India
;
data_I
_audit_creation_method     SHELXL-97
_chemical_name_systematic
;\
(1<i>S</i>,3'<i>S</i>,3a'<i>R</i>,6'<i>S</i>)-6'-(2-Chlorophenyl)-3'-\
[(2<i>R</i>,3<i>S</i>)-1-(4-methoxyphenyl)-4-oxo-3-phenylazetidin-2-yl]-2-\
oxo-3',3'a,4',6'-tetrahydro-2<i>H</i>,2'<i>H</i>-spiro[acenaphthylene-1,1'-\
pyrrolo[1,2-<i>c</i>][1,3]thiazole]-2',2'-dicarbonitrile
;
_chemical_name_common     ?
_chemical_formula_moiety     'C41 H29 Cl N4 O3 S'
_chemical_formula_sum     'C41 H29 Cl N4 O3 S'
_chemical_formula_iupac     'C41 H29 Cl N4 O3 S'
_chemical_formula_weight     693.19
_chemical_melting_point     ?
_symmetry_cell_setting     monoclinic
_symmetry_space_group_name_H-M     'P 21'
_symmetry_space_group_name_Hall     'P 2yb'
loop_
    _symmetry_equiv_pos_as_xyz
    'x, y, z'
    '-x, y+1/2, -z'
_cell_length_a     10.7611(5)
_cell_length_b     14.3742(7)
_cell_length_c     11.6657(6)
_cell_angle_alpha     90.00
_cell_angle_beta     110.107(3)
_cell_angle_gamma     90.00
_cell_volume     1694.50(14)
_cell_formula_units_Z     2
_cell_measurement_reflns_used     7910
_cell_measurement_theta_min     1.86
_cell_measurement_theta_max     28.39
_cell_measurement_temperature     293(2)
_exptl_crystal_description     Block
_exptl_crystal_colour     Colourless
_exptl_crystal_size_max     0.30
_exptl_crystal_size_mid     0.25
_exptl_crystal_size_min     0.20
_exptl_crystal_density_diffrn     1.359
_exptl_crystal_density_meas     ?
_exptl_crystal_density_method     'not measured'
_exptl_crystal_F_000     720
_exptl_absorpt_coefficient_mu     0.221
_exptl_absorpt_correction_type     multi-scan
_exptl_absorpt_process_details     '(SADABS; Bruker, 2008)'
_exptl_absorpt_correction_T_min     0.9366
_exptl_absorpt_correction_T_max     0.9571
_exptl_special_details     ?
_diffrn_ambient_temperature     293(2)
_diffrn_radiation_type     MoK\a
_diffrn_radiation_wavelength     0.71073
_diffrn_radiation_source     'fine-focus sealed tube'
_diffrn_radiation_monochromator     graphite
_diffrn_measurement_device_type
                              'Bruker SMART APEXII area-detector diffractometer'
_diffrn_measurement_method     '\w and \f scans'
_diffrn_detector_area_resol_mean     ?
_diffrn_reflns_number     15747
_diffrn_reflns_av_R_equivalents     0.0340
_diffrn_reflns_av_sigmaI/netI     0.0535
_diffrn_reflns_theta_min     1.86
_diffrn_reflns_theta_max     28.39
_diffrn_reflns_theta_full     28.39
_diffrn_measured_fraction_theta_max     0.989
_diffrn_measured_fraction_theta_full     0.989
_diffrn_reflns_limit_h_min     -14
_diffrn_reflns_limit_h_max     14
_diffrn_reflns_limit_k_min     -18
_diffrn_reflns_limit_k_max     18
_diffrn_reflns_limit_l_min     -15
_diffrn_reflns_limit_l_max     15
_diffrn_standards_number     ?
_diffrn_standards_interval_count     ?
_diffrn_standards_interval_time     ?
_diffrn_standards_decay_%     ?
_refine_special_details
;
 Refinement of F^2^ against ALL reflections.  The weighted R-factor wR and
 goodness of fit S are based on F^2^, conventional R-factors R are based
 on F, with F set to zero for negative F^2^. The threshold expression of
 F^2^ > 2sigma(F^2^) is used only for calculating R-factors(gt) etc. and is
 not relevant to the choice of reflections for refinement.  R-factors based
 on F^2^ are statistically about twice as large as those based on F, and R-
 factors based on ALL data will be even larger.
;
_reflns_number_total     7910
_reflns_number_gt     5429
_reflns_threshold_expression     >2sigma(I)
_refine_ls_structure_factor_coef     Fsqd
_refine_ls_matrix_type     full
_refine_ls_R_factor_all     0.0768
_refine_ls_R_factor_gt     0.0446
_refine_ls_wR_factor_gt     0.0979
_refine_ls_wR_factor_ref     0.1139
_refine_ls_goodness_of_fit_ref     0.998
_refine_ls_restrained_S_all     0.998
_refine_ls_number_reflns     7910
_refine_ls_number_parameters     452
_refine_ls_number_restraints     1
_refine_ls_hydrogen_treatment     constr
_refine_ls_weighting_scheme     calc
_refine_ls_weighting_details
                 'calc w=1/[\s^2^(Fo^2^)+(0.0567P)^2^] where P=(Fo^2^+2Fc^2^)/3'
_atom_sites_solution_hydrogens     geom
_atom_sites_solution_primary     direct
_atom_sites_solution_secondary     difmap
_refine_ls_shift/su_max     0.001
_refine_ls_shift/su_mean     0.000
_refine_diff_density_max     0.242
_refine_diff_density_min     -0.279
_refine_ls_extinction_method     none
_refine_ls_extinction_coef     ?
_refine_ls_abs_structure_details     'Flack (1983), 3527 Friedel pairs'
_refine_ls_abs_structure_Flack     -0.05(5)
loop_
    _atom_type_symbol
    _atom_type_description
    _atom_type_scat_dispersion_real
    _atom_type_scat_dispersion_imag
    _atom_type_scat_source
    'C' 'C' 0.0033 0.0016
                         'International Tables Vol C Tables 4.2.6.8 and 6.1.1.4'
    'H' 'H' 0.0000 0.0000
                         'International Tables Vol C Tables 4.2.6.8 and 6.1.1.4'
    'N' 'N' 0.0061 0.0033
                         'International Tables Vol C Tables 4.2.6.8 and 6.1.1.4'
    'O' 'O' 0.0106 0.0060
                         'International Tables Vol C Tables 4.2.6.8 and 6.1.1.4'
    'S' 'S' 0.1246 0.1234
                         'International Tables Vol C Tables 4.2.6.8 and 6.1.1.4'
    'Cl' 'Cl' 0.1484 0.1585
                         'International Tables Vol C Tables 4.2.6.8 and 6.1.1.4'
_computing_data_collection     'APEX2 (Bruker, 2008)'
_computing_cell_refinement     'SAINT (Bruker, 2008)'
_computing_data_reduction     'SAINT (Bruker, 2008)'
_computing_structure_solution     'SHELXS97 (Sheldrick, 2008)'
_computing_structure_refinement     'SHELXL-97 (Sheldrick, 2008)'
_computing_molecular_graphics     'ORTEP3 for Windows (Farrugia, 2012)'
_computing_publication_material
                            'SHELXL97 (Sheldrick, 2008) and PLATON (Spek, 2009)'
loop_
    _atom_site_type_symbol
    _atom_site_label
    _atom_site_fract_x
    _atom_site_fract_y
    _atom_site_fract_z
    _atom_site_U_iso_or_equiv
    _atom_site_adp_type
    _atom_site_calc_flag
    _atom_site_refinement_flags
    _atom_site_occupancy
    _atom_site_symmetry_multiplicity
    _atom_site_disorder_assembly
    _atom_site_disorder_group
    C C1 0.4023(3) 0.4825(2) 0.2806(3) 0.0781(9) Uani d . 1 1 . .
    H H1A 0.3223 0.5111 0.2281 0.117 Uiso calc R 1 1 . .
    H H1B 0.3826 0.4217 0.3037 0.117 Uiso calc R 1 1 . .
    H H1C 0.4642 0.4774 0.2382 0.117 Uiso calc R 1 1 . .
    C C2 0.5027(3) 0.62498(17) 0.3725(3) 0.0566(7) Uani d . 1 1 . .
    C C3 0.5693(4) 0.6716(2) 0.4795(3) 0.0721(9) Uani d . 1 1 . .
    H H3 0.5779 0.6444 0.5542 0.087 Uiso calc R 1 1 . .
    C C4 0.6227(3) 0.75768(19) 0.4766(3) 0.0622(7) Uani d . 1 1 . .
    H H4 0.6672 0.7888 0.5490 0.075 Uiso calc R 1 1 . .
    C C5 0.6102(2) 0.79803(15) 0.3656(2) 0.0455(6) Uani d . 1 1 . .
    C C6 0.5403(2) 0.75252(16) 0.2583(2) 0.0474(6) Uani d . 1 1 . .
    H H6 0.5299 0.7804 0.1836 0.057 Uiso calc R 1 1 . .
    C C7 0.4860(2) 0.66590(17) 0.2615(3) 0.0518(6) Uani d . 1 1 . .
    H H7 0.4385 0.6355 0.1894 0.062 Uiso calc R 1 1 . .
    C C8 0.7964(2) 0.91484(18) 0.4313(2) 0.0551(7) Uani d . 1 1 . .
    C C9 0.7905(2) 0.99648(17) 0.3462(2) 0.0480(6) Uani d . 1 1 . .
    H H9 0.8518 0.9869 0.3017 0.058 Uiso calc R 1 1 . .
    C C10 0.8058(2) 1.09252(16) 0.4000(2) 0.0439(5) Uani d . 1 1 . .
    C C11 0.7753(2) 1.11136(19) 0.5039(2) 0.0542(6) Uani d . 1 1 . .
    H H11 0.7471 1.0635 0.5426 0.065 Uiso calc R 1 1 . .
    C C12 0.7865(3) 1.2002(2) 0.5502(3) 0.0655(8) Uani d . 1 1 . .
    H H12 0.7647 1.2121 0.6193 0.079 Uiso calc R 1 1 . .
    C C13 0.8297(3) 1.2713(2) 0.4947(3) 0.0653(8) Uani d . 1 1 . .
    H H13 0.8367 1.3313 0.5260 0.078 Uiso calc R 1 1 . .
    C C14 0.8622(3) 1.2538(2) 0.3938(3) 0.0590(7) Uani d . 1 1 . .
    H H14 0.8926 1.3018 0.3569 0.071 Uiso calc R 1 1 . .
    C C15 0.8504(2) 1.16505(18) 0.3459(2) 0.0514(6) Uani d . 1 1 . .
    H H15 0.8725 1.1538 0.2768 0.062 Uiso calc R 1 1 . .
    C C16 0.6481(2) 0.95750(16) 0.2704(2) 0.0406(5) Uani d . 1 1 . .
    H H16 0.6442 0.9320 0.1913 0.049 Uiso calc R 1 1 . .
    C C17 0.5310(2) 1.01889(15) 0.2601(2) 0.0391(5) Uani d . 1 1 . .
    H H17 0.5496 1.0516 0.3380 0.047 Uiso calc R 1 1 . .
    C C18 0.3964(2) 0.96917(16) 0.2303(2) 0.0416(5) Uani d . 1 1 . .
    H H18 0.3954 0.9124 0.1834 0.050 Uiso calc R 1 1 . .
    C C19 0.3453(2) 0.9480(2) 0.3343(2) 0.0560(7) Uani d . 1 1 . .
    H H19A 0.3877 0.9881 0.4036 0.067 Uiso calc R 1 1 . .
    H H19B 0.3633 0.8837 0.3602 0.067 Uiso calc R 1 1 . .
    C C20 0.1664(2) 1.01221(18) 0.1256(2) 0.0477(6) Uani d . 1 1 . .
    H H20 0.1135 1.0693 0.1064 0.057 Uiso calc R 1 1 . .
    C C21 0.1057(2) 0.94262(17) 0.0232(2) 0.0470(6) Uani d . 1 1 . .
    C C22 0.1457(3) 0.8500(2) 0.0340(3) 0.0614(7) Uani d . 1 1 . .
    H H22 0.2089 0.8298 0.1064 0.074 Uiso calc R 1 1 . .
    C C23 0.0937(3) 0.7875(2) -0.0602(4) 0.0788(10) Uani d . 1 1 . .
    H H23 0.1231 0.7262 -0.0516 0.095 Uiso calc R 1 1 . .
    C C24 -0.0014(3) 0.8161(3) -0.1668(3) 0.0804(10) Uani d . 1 1 . .
    H H24 -0.0371 0.7738 -0.2299 0.096 Uiso calc R 1 1 . .
    C C25 -0.0440(3) 0.9063(3) -0.1805(3) 0.0721(9) Uani d . 1 1 . .
    H H25 -0.1080 0.9257 -0.2528 0.087 Uiso calc R 1 1 . .
    C C26 0.0093(2) 0.9688(2) -0.0852(2) 0.0555(6) Uani d . 1 1 . .
    C C27 0.3593(2) 1.07144(15) 0.06371(19) 0.0401(5) Uani d . 1 1 . .
    C C28 0.5037(2) 1.09515(16) 0.1552(2) 0.0401(5) Uani d . 1 1 . .
    C C29 0.6010(2) 1.09509(18) 0.0923(2) 0.0473(6) Uani d . 1 1 . .
    C C30 0.5047(2) 1.18733(18) 0.2100(2) 0.0508(6) Uani d . 1 1 . .
    C C31 0.3687(2) 0.99588(17) -0.0320(2) 0.0421(5) Uani d . 1 1 . .
    C C32 0.2909(2) 1.03007(18) -0.1534(2) 0.0446(6) Uani d . 1 1 . .
    C C33 0.2603(2) 0.9912(2) -0.2675(2) 0.0579(7) Uani d . 1 1 . .
    H H33 0.2888 0.9317 -0.2777 0.070 Uiso calc R 1 1 . .
    C C34 0.1841(3) 1.0450(3) -0.3684(3) 0.0714(9) Uani d . 1 1 . .
    H H34 0.1621 1.0201 -0.4464 0.086 Uiso calc R 1 1 . .
    C C35 0.1418(3) 1.1323(3) -0.3551(3) 0.0703(9) Uani d . 1 1 . .
    H H35 0.0929 1.1656 -0.4243 0.084 Uiso calc R 1 1 . .
    C C36 0.1703(2) 1.1737(2) -0.2392(2) 0.0548(7) Uani d . 1 1 . .
    C C37 0.2469(2) 1.11967(17) -0.1398(2) 0.0437(6) Uani d . 1 1 . .
    C C38 0.2821(2) 1.14927(16) -0.0176(2) 0.0440(6) Uani d . 1 1 . .
    C C39 0.2397(2) 1.23392(19) 0.0068(3) 0.0560(7) Uani d . 1 1 . .
    H H39 0.2600 1.2545 0.0868 0.067 Uiso calc R 1 1 . .
    C C40 0.1637(3) 1.2898(2) -0.0929(3) 0.0665(8) Uani d . 1 1 . .
    H H40 0.1358 1.3481 -0.0771 0.080 Uiso calc R 1 1 . .
    C C41 0.1300(3) 1.2612(2) -0.2111(3) 0.0641(8) Uani d . 1 1 . .
    H H41 0.0800 1.3000 -0.2738 0.077 Uiso calc R 1 1 . .
    N N1 0.67236(19) 0.88497(13) 0.36479(17) 0.0466(5) Uani d . 1 1 . .
    N N2 0.30451(17) 1.03727(14) 0.15349(17) 0.0429(4) Uani d . 1 1 . .
    N N3 0.5058(3) 1.25734(17) 0.2555(2) 0.0757(7) Uani d . 1 1 . .
    N N4 0.6746(2) 1.0943(2) 0.0429(2) 0.0712(7) Uani d . 1 1 . .
    O O1 0.4578(2) 0.53771(14) 0.3864(2) 0.0816(7) Uani d . 1 1 . .
    O O2 0.8777(2) 0.88497(14) 0.52295(19) 0.0801(7) Uani d . 1 1 . .
    O O3 0.43283(18) 0.92533(12) -0.00412(16) 0.0568(5) Uani d . 1 1 . .
    S S1 0.16802(7) 0.96921(7) 0.27474(7) 0.0761(3) Uani d . 1 1 . .
    Cl Cl1 -0.05283(7) 1.08123(6) -0.10849(7) 0.0774(2) Uani d . 1 1 . .
loop_
    _atom_site_aniso_label
    _atom_site_aniso_U_11
    _atom_site_aniso_U_22
    _atom_site_aniso_U_33
    _atom_site_aniso_U_12
    _atom_site_aniso_U_13
    _atom_site_aniso_U_23
    C1 0.0724(18) 0.0524(18) 0.114(3) -0.0146(15) 0.0384(19) -0.0068(18)
    C2 0.0729(17) 0.0404(14) 0.0678(19) 0.0018(12) 0.0387(14) 0.0052(13)
    C3 0.122(3) 0.0527(17) 0.0529(17) -0.0003(17) 0.0451(18) 0.0045(14)
    C4 0.096(2) 0.0501(16) 0.0446(15) 0.0006(15) 0.0291(14) -0.0010(13)
    C5 0.0540(13) 0.0374(13) 0.0455(14) 0.0106(10) 0.0177(11) 0.0052(11)
    C6 0.0542(14) 0.0446(13) 0.0431(14) 0.0071(11) 0.0164(11) 0.0058(11)
    C7 0.0548(14) 0.0453(14) 0.0556(16) 0.0027(12) 0.0192(12) -0.0049(12)
    C8 0.0527(14) 0.0468(14) 0.0554(16) 0.0136(11) 0.0053(13) 0.0003(12)
    C9 0.0427(12) 0.0502(14) 0.0496(14) 0.0050(10) 0.0139(11) -0.0034(11)
    C10 0.0378(11) 0.0432(13) 0.0453(13) 0.0026(10) 0.0075(10) -0.0021(11)
    C11 0.0584(15) 0.0550(16) 0.0523(16) -0.0059(12) 0.0231(12) -0.0023(12)
    C12 0.0711(18) 0.072(2) 0.0554(17) -0.0046(15) 0.0238(15) -0.0153(15)
    C13 0.0623(16) 0.0534(17) 0.074(2) -0.0003(13) 0.0153(15) -0.0119(15)
    C14 0.0614(15) 0.0515(16) 0.0598(17) -0.0057(12) 0.0150(13) 0.0022(13)
    C15 0.0498(14) 0.0565(16) 0.0464(14) -0.0051(12) 0.0145(11) -0.0012(12)
    C16 0.0465(12) 0.0393(12) 0.0363(11) -0.0007(10) 0.0144(10) 0.0009(10)
    C17 0.0450(12) 0.0396(12) 0.0330(11) 0.0011(9) 0.0137(10) 0.0003(9)
    C18 0.0463(12) 0.0432(12) 0.0349(11) -0.0019(10) 0.0134(9) 0.0018(10)
    C19 0.0585(15) 0.0666(17) 0.0456(14) -0.0045(13) 0.0215(12) 0.0100(13)
    C20 0.0447(12) 0.0564(15) 0.0447(13) 0.0024(11) 0.0186(10) 0.0013(11)
    C21 0.0391(11) 0.0557(16) 0.0504(14) -0.0065(10) 0.0207(10) 0.0008(12)
    C22 0.0550(15) 0.0594(17) 0.0718(19) -0.0066(13) 0.0244(14) -0.0004(15)
    C23 0.0720(19) 0.0641(19) 0.110(3) -0.0079(16) 0.044(2) -0.021(2)
    C24 0.0647(18) 0.096(3) 0.087(2) -0.0124(19) 0.0346(18) -0.036(2)
    C25 0.0526(15) 0.105(3) 0.0598(18) -0.0043(16) 0.0212(14) -0.0119(18)
    C26 0.0386(12) 0.0716(17) 0.0591(16) -0.0035(12) 0.0206(12) -0.0023(14)
    C27 0.0419(11) 0.0411(12) 0.0367(12) 0.0019(10) 0.0127(9) 0.0049(10)
    C28 0.0419(11) 0.0400(12) 0.0375(11) -0.0009(9) 0.0125(9) 0.0029(10)
    C29 0.0453(12) 0.0526(14) 0.0411(13) -0.0048(11) 0.0112(11) 0.0059(11)
    C30 0.0556(14) 0.0422(14) 0.0481(15) 0.0006(11) 0.0095(12) 0.0009(12)
    C31 0.0423(11) 0.0440(13) 0.0420(13) -0.0021(10) 0.0169(10) 0.0003(10)
    C32 0.0366(11) 0.0579(15) 0.0387(13) -0.0083(10) 0.0119(10) 0.0015(11)
    C33 0.0504(14) 0.0786(19) 0.0439(14) -0.0109(13) 0.0150(12) -0.0078(14)
    C34 0.0656(18) 0.106(3) 0.0374(15) -0.0122(18) 0.0112(13) -0.0043(16)
    C35 0.0553(16) 0.103(3) 0.0413(16) -0.0039(16) 0.0025(13) 0.0169(16)
    C36 0.0354(12) 0.0737(18) 0.0511(16) -0.0025(12) 0.0096(11) 0.0172(14)
    C37 0.0351(11) 0.0565(15) 0.0362(13) -0.0027(10) 0.0079(9) 0.0069(11)
    C38 0.0394(11) 0.0470(14) 0.0446(14) -0.0007(10) 0.0133(10) 0.0052(11)
    C39 0.0517(13) 0.0533(16) 0.0604(17) 0.0119(12) 0.0157(12) 0.0055(13)
    C40 0.0549(15) 0.0584(17) 0.081(2) 0.0139(13) 0.0165(15) 0.0128(16)
    C41 0.0448(14) 0.0725(19) 0.068(2) 0.0104(13) 0.0108(13) 0.0285(16)
    N1 0.0543(11) 0.0395(10) 0.0394(11) 0.0032(9) 0.0078(9) 0.0047(9)
    N2 0.0412(10) 0.0507(11) 0.0380(10) 0.0032(8) 0.0151(8) 0.0071(9)
    N3 0.0922(18) 0.0478(14) 0.0749(17) 0.0059(13) 0.0130(14) -0.0066(13)
    N4 0.0615(14) 0.101(2) 0.0575(15) -0.0105(14) 0.0292(12) 0.0029(14)
    O1 0.1154(17) 0.0505(12) 0.0911(17) -0.0150(11) 0.0511(14) 0.0024(11)
    O2 0.0746(13) 0.0640(12) 0.0725(13) 0.0129(10) -0.0121(11) 0.0103(11)
    O3 0.0695(11) 0.0535(10) 0.0486(10) 0.0109(9) 0.0217(9) -0.0015(8)
    S1 0.0604(4) 0.1237(7) 0.0530(4) -0.0016(4) 0.0309(3) 0.0097(4)
    Cl1 0.0530(4) 0.0809(5) 0.0861(5) 0.0059(4) 0.0085(4) 0.0137(4)
_geom_special_details
;
 All esds (except the esd in the dihedral angle between two l.s. planes)
 are estimated using the full covariance matrix.  The cell esds are taken
 into account individually in the estimation of esds in distances, angles
 and torsion angles; correlations between esds in cell parameters are only
 used when they are defined by crystal symmetry.  An approximate (isotropic)
 treatment of cell esds is used for estimating esds involving l.s. planes.
;
loop_
    _geom_bond_atom_site_label_1
    _geom_bond_atom_site_label_2
    _geom_bond_site_symmetry_2
    _geom_bond_distance
    _geom_bond_publ_flag
    C1 O1 . 1.416(4) ?
    C1 H1A . 0.9600 ?
    C1 H1B . 0.9600 ?
    C1 H1C . 0.9600 ?
    C2 O1 . 1.374(3) ?
    C2 C7 . 1.377(4) ?
    C2 C3 . 1.381(4) ?
    C3 C4 . 1.369(4) ?
    C3 H3 . 0.9300 ?
    C4 C5 . 1.382(4) ?
    C4 H4 . 0.9300 ?
    C5 C6 . 1.384(3) ?
    C5 N1 . 1.419(3) ?
    C6 C7 . 1.382(3) ?
    C6 H6 . 0.9300 ?
    C7 H7 . 0.9300 ?
    C8 O2 . 1.204(3) ?
    C8 N1 . 1.362(3) ?
    C8 C9 . 1.525(4) ?
    C9 C10 . 1.502(3) ?
    C9 C16 . 1.584(3) ?
    C9 H9 . 0.9800 ?
    C10 C11 . 1.387(4) ?
    C10 C15 . 1.386(4) ?
    C11 C12 . 1.375(4) ?
    C11 H11 . 0.9300 ?
    C12 C13 . 1.373(4) ?
    C12 H12 . 0.9300 ?
    C13 C14 . 1.363(4) ?
    C13 H13 . 0.9300 ?
    C14 C15 . 1.380(4) ?
    C14 H14 . 0.9300 ?
    C15 H15 . 0.9300 ?
    C16 N1 . 1.473(3) ?
    C16 C17 . 1.510(3) ?
    C16 H16 . 0.9800 ?
    C17 C18 . 1.544(3) ?
    C17 C28 . 1.593(3) ?
    C17 H17 . 0.9800 ?
    C18 N2 . 1.459(3) ?
    C18 C19 . 1.524(3) ?
    C18 H18 . 0.9800 ?
    C19 S1 . 1.818(3) ?
    C19 H19A . 0.9700 ?
    C19 H19B . 0.9700 ?
    C20 N2 . 1.453(3) ?
    C20 C21 . 1.522(4) ?
    C20 S1 . 1.841(3) ?
    C20 H20 . 0.9800 ?
    C21 C26 . 1.383(3) ?
    C21 C22 . 1.391(4) ?
    C22 C23 . 1.381(4) ?
    C22 H22 . 0.9300 ?
    C23 C24 . 1.374(5) ?
    C23 H23 . 0.9300 ?
    C24 C25 . 1.366(5) ?
    C24 H24 . 0.9300 ?
    C25 C26 . 1.391(4) ?
    C25 H25 . 0.9300 ?
    C26 Cl1 . 1.735(3) ?
    C27 N2 . 1.452(3) ?
    C27 C38 . 1.517(3) ?
    C27 C31 . 1.586(3) ?
    C27 C28 . 1.590(3) ?
    C28 C30 . 1.470(4) ?
    C28 C29 . 1.471(4) ?
    C29 N4 . 1.128(3) ?
    C30 N3 . 1.136(3) ?
    C31 O3 . 1.207(3) ?
    C31 C32 . 1.460(3) ?
    C32 C33 . 1.375(3) ?
    C32 C37 . 1.400(3) ?
    C33 C34 . 1.412(4) ?
    C33 H33 . 0.9300 ?
    C34 C35 . 1.362(5) ?
    C34 H34 . 0.9300 ?
    C35 C36 . 1.411(4) ?
    C35 H35 . 0.9300 ?
    C36 C37 . 1.404(3) ?
    C36 C41 . 1.405(4) ?
    C37 C38 . 1.408(3) ?
    C38 C39 . 1.364(4) ?
    C39 C40 . 1.419(4) ?
    C39 H39 . 0.9300 ?
    C40 C41 . 1.363(4) ?
    C40 H40 . 0.9300 ?
    C41 H41 . 0.9300 ?
loop_
    _geom_angle_atom_site_label_1
    _geom_angle_atom_site_label_2
    _geom_angle_atom_site_label_3
    _geom_angle_site_symmetry_1
    _geom_angle_site_symmetry_3
    _geom_angle
    _geom_angle_publ_flag
    O1 C1 H1A . . 109.5 ?
    O1 C1 H1B . . 109.5 ?
    H1A C1 H1B . . 109.5 ?
    O1 C1 H1C . . 109.5 ?
    H1A C1 H1C . . 109.5 ?
    H1B C1 H1C . . 109.5 ?
    O1 C2 C7 . . 124.3(3) ?
    O1 C2 C3 . . 115.5(3) ?
    C7 C2 C3 . . 120.2(2) ?
    C4 C3 C2 . . 120.5(3) ?
    C4 C3 H3 . . 119.7 ?
    C2 C3 H3 . . 119.7 ?
    C3 C4 C5 . . 119.8(3) ?
    C3 C4 H4 . . 120.1 ?
    C5 C4 H4 . . 120.1 ?
    C4 C5 C6 . . 119.8(2) ?
    C4 C5 N1 . . 118.8(2) ?
    C6 C5 N1 . . 121.4(2) ?
    C7 C6 C5 . . 120.3(2) ?
    C7 C6 H6 . . 119.8 ?
    C5 C6 H6 . . 119.8 ?
    C2 C7 C6 . . 119.4(2) ?
    C2 C7 H7 . . 120.3 ?
    C6 C7 H7 . . 120.3 ?
    O2 C8 N1 . . 131.6(3) ?
    O2 C8 C9 . . 135.1(2) ?
    N1 C8 C9 . . 93.33(18) ?
    C10 C9 C8 . . 117.5(2) ?
    C10 C9 C16 . . 120.32(19) ?
    C8 C9 C16 . . 84.68(18) ?
    C10 C9 H9 . . 110.7 ?
    C8 C9 H9 . . 110.7 ?
    C16 C9 H9 . . 110.7 ?
    C11 C10 C15 . . 118.3(2) ?
    C11 C10 C9 . . 121.3(2) ?
    C15 C10 C9 . . 120.4(2) ?
    C12 C11 C10 . . 120.6(3) ?
    C12 C11 H11 . . 119.7 ?
    C10 C11 H11 . . 119.7 ?
    C13 C12 C11 . . 120.2(3) ?
    C13 C12 H12 . . 119.9 ?
    C11 C12 H12 . . 119.9 ?
    C14 C13 C12 . . 119.9(3) ?
    C14 C13 H13 . . 120.0 ?
    C12 C13 H13 . . 120.0 ?
    C13 C14 C15 . . 120.3(3) ?
    C13 C14 H14 . . 119.8 ?
    C15 C14 H14 . . 119.8 ?
    C14 C15 C10 . . 120.6(3) ?
    C14 C15 H15 . . 119.7 ?
    C10 C15 H15 . . 119.7 ?
    N1 C16 C17 . . 113.65(19) ?
    N1 C16 C9 . . 86.81(16) ?
    C17 C16 C9 . . 117.27(19) ?
    N1 C16 H16 . . 112.3 ?
    C17 C16 H16 . . 112.3 ?
    C9 C16 H16 . . 112.3 ?
    C16 C17 C18 . . 116.15(18) ?
    C16 C17 C28 . . 113.05(18) ?
    C18 C17 C28 . . 103.56(16) ?
    C16 C17 H17 . . 107.9 ?
    C18 C17 H17 . . 107.9 ?
    C28 C17 H17 . . 107.9 ?
    N2 C18 C19 . . 105.65(18) ?
    N2 C18 C17 . . 102.28(17) ?
    C19 C18 C17 . . 118.71(19) ?
    N2 C18 H18 . . 109.9 ?
    C19 C18 H18 . . 109.9 ?
    C17 C18 H18 . . 109.9 ?
    C18 C19 S1 . . 106.27(16) ?
    C18 C19 H19A . . 110.5 ?
    S1 C19 H19A . . 110.5 ?
    C18 C19 H19B . . 110.5 ?
    S1 C19 H19B . . 110.5 ?
    H19A C19 H19B . . 108.7 ?
    N2 C20 C21 . . 118.0(2) ?
    N2 C20 S1 . . 101.24(15) ?
    C21 C20 S1 . . 112.51(18) ?
    N2 C20 H20 . . 108.2 ?
    C21 C20 H20 . . 108.2 ?
    S1 C20 H20 . . 108.2 ?
    C26 C21 C22 . . 117.0(2) ?
    C26 C21 C20 . . 121.5(2) ?
    C22 C21 C20 . . 121.4(2) ?
    C23 C22 C21 . . 121.5(3) ?
    C23 C22 H22 . . 119.3 ?
    C21 C22 H22 . . 119.3 ?
    C24 C23 C22 . . 119.8(3) ?
    C24 C23 H23 . . 120.1 ?
    C22 C23 H23 . . 120.1 ?
    C25 C24 C23 . . 120.4(3) ?
    C25 C24 H24 . . 119.8 ?
    C23 C24 H24 . . 119.8 ?
    C24 C25 C26 . . 119.3(3) ?
    C24 C25 H25 . . 120.3 ?
    C26 C25 H25 . . 120.3 ?
    C21 C26 C25 . . 121.9(3) ?
    C21 C26 Cl1 . . 121.6(2) ?
    C25 C26 Cl1 . . 116.5(2) ?
    N2 C27 C38 . . 115.48(19) ?
    N2 C27 C31 . . 114.61(18) ?
    C38 C27 C31 . . 102.62(17) ?
    N2 C27 C28 . . 97.68(15) ?
    C38 C27 C28 . . 117.40(18) ?
    C31 C27 C28 . . 109.55(17) ?
    C30 C28 C29 . . 108.5(2) ?
    C30 C28 C27 . . 110.17(19) ?
    C29 C28 C27 . . 111.36(18) ?
    C30 C28 C17 . . 108.30(18) ?
    C29 C28 C17 . . 114.07(18) ?
    C27 C28 C17 . . 104.34(17) ?
    N4 C29 C28 . . 179.1(3) ?
    N3 C30 C28 . . 178.0(3) ?
    O3 C31 C32 . . 129.0(2) ?
    O3 C31 C27 . . 123.7(2) ?
    C32 C31 C27 . . 107.3(2) ?
    C33 C32 C37 . . 120.4(2) ?
    C33 C32 C31 . . 131.9(2) ?
    C37 C32 C31 . . 107.7(2) ?
    C32 C33 C34 . . 117.5(3) ?
    C32 C33 H33 . . 121.3 ?
    C34 C33 H33 . . 121.3 ?
    C35 C34 C33 . . 122.1(3) ?
    C35 C34 H34 . . 119.0 ?
    C33 C34 H34 . . 119.0 ?
    C34 C35 C36 . . 121.8(3) ?
    C34 C35 H35 . . 119.1 ?
    C36 C35 H35 . . 119.1 ?
    C37 C36 C41 . . 116.3(3) ?
    C37 C36 C35 . . 115.5(3) ?
    C41 C36 C35 . . 128.1(3) ?
    C32 C37 C36 . . 122.7(2) ?
    C32 C37 C38 . . 114.1(2) ?
    C36 C37 C38 . . 123.1(2) ?
    C39 C38 C37 . . 119.2(2) ?
    C39 C38 C27 . . 132.7(2) ?
    C37 C38 C27 . . 108.0(2) ?
    C38 C39 C40 . . 118.2(3) ?
    C38 C39 H39 . . 120.9 ?
    C40 C39 H39 . . 120.9 ?
    C41 C40 C39 . . 122.5(3) ?
    C41 C40 H40 . . 118.8 ?
    C39 C40 H40 . . 118.8 ?
    C40 C41 C36 . . 120.6(2) ?
    C40 C41 H41 . . 119.7 ?
    C36 C41 H41 . . 119.7 ?
    C8 N1 C5 . . 130.2(2) ?
    C8 N1 C16 . . 95.15(18) ?
    C5 N1 C16 . . 131.75(18) ?
    C27 N2 C20 . . 124.01(17) ?
    C27 N2 C18 . . 108.24(16) ?
    C20 N2 C18 . . 113.32(18) ?
    C2 O1 C1 . . 117.9(3) ?
    C19 S1 C20 . . 94.89(12) ?
loop_
    _geom_torsion_atom_site_label_1
    _geom_torsion_atom_site_label_2
    _geom_torsion_atom_site_label_3
    _geom_torsion_atom_site_label_4
    _geom_torsion_site_symmetry_1
    _geom_torsion_site_symmetry_2
    _geom_torsion_site_symmetry_3
    _geom_torsion_site_symmetry_4
    _geom_torsion
    _geom_torsion_publ_flag
    O1 C2 C3 C4 . . . . 177.5(3) ?
    C7 C2 C3 C4 . . . . -2.0(5) ?
    C2 C3 C4 C5 . . . . -0.2(5) ?
    C3 C4 C5 C6 . . . . 2.0(4) ?
    C3 C4 C5 N1 . . . . -176.7(3) ?
    C4 C5 C6 C7 . . . . -1.7(4) ?
    N1 C5 C6 C7 . . . . 176.9(2) ?
    O1 C2 C7 C6 . . . . -177.2(2) ?
    C3 C2 C7 C6 . . . . 2.3(4) ?
    C5 C6 C7 C2 . . . . -0.4(4) ?
    O2 C8 C9 C10 . . . . -60.2(4) ?
    N1 C8 C9 C10 . . . . 120.3(2) ?
    O2 C8 C9 C16 . . . . 178.3(3) ?
    N1 C8 C9 C16 . . . . -1.25(19) ?
    C8 C9 C10 C11 . . . . -24.6(3) ?
    C16 C9 C10 C11 . . . . 75.9(3) ?
    C8 C9 C10 C15 . . . . 155.8(2) ?
    C16 C9 C10 C15 . . . . -103.6(3) ?
    C15 C10 C11 C12 . . . . 1.4(4) ?
    C9 C10 C11 C12 . . . . -178.2(2) ?
    C10 C11 C12 C13 . . . . -0.8(4) ?
    C11 C12 C13 C14 . . . . -0.3(4) ?
    C12 C13 C14 C15 . . . . 0.8(4) ?
    C13 C14 C15 C10 . . . . -0.3(4) ?
    C11 C10 C15 C14 . . . . -0.8(3) ?
    C9 C10 C15 C14 . . . . 178.8(2) ?
    C10 C9 C16 N1 . . . . -117.7(2) ?
    C8 C9 C16 N1 . . . . 1.16(17) ?
    C10 C9 C16 C17 . . . . -2.6(3) ?
    C8 C9 C16 C17 . . . . 116.2(2) ?
    N1 C16 C17 C18 . . . . -58.9(3) ?
    C9 C16 C17 C18 . . . . -157.94(19) ?
    N1 C16 C17 C28 . . . . -178.40(17) ?
    C9 C16 C17 C28 . . . . 82.5(2) ?
    C16 C17 C18 N2 . . . . -144.93(19) ?
    C28 C17 C18 N2 . . . . -20.4(2) ?
    C16 C17 C18 C19 . . . . 99.3(3) ?
    C28 C17 C18 C19 . . . . -136.1(2) ?
    N2 C18 C19 S1 . . . . 27.0(2) ?
    C17 C18 C19 S1 . . . . 140.95(18) ?
    N2 C20 C21 C26 . . . . -111.8(3) ?
    S1 C20 C21 C26 . . . . 130.9(2) ?
    N2 C20 C21 C22 . . . . 67.5(3) ?
    S1 C20 C21 C22 . . . . -49.8(3) ?
    C26 C21 C22 C23 . . . . 1.4(4) ?
    C20 C21 C22 C23 . . . . -177.9(3) ?
    C21 C22 C23 C24 . . . . -1.2(5) ?
    C22 C23 C24 C25 . . . . 0.7(5) ?
    C23 C24 C25 C26 . . . . -0.4(5) ?
    C22 C21 C26 C25 . . . . -1.2(4) ?
    C20 C21 C26 C25 . . . . 178.1(2) ?
    C22 C21 C26 Cl1 . . . . 178.01(19) ?
    C20 C21 C26 Cl1 . . . . -2.7(3) ?
    C24 C25 C26 C21 . . . . 0.7(4) ?
    C24 C25 C26 Cl1 . . . . -178.5(2) ?
    N2 C27 C28 C30 . . . . -83.2(2) ?
    C38 C27 C28 C30 . . . . 40.8(3) ?
    C31 C27 C28 C30 . . . . 157.2(2) ?
    N2 C27 C28 C29 . . . . 156.39(19) ?
    C38 C27 C28 C29 . . . . -79.6(3) ?
    C31 C27 C28 C29 . . . . 36.8(2) ?
    N2 C27 C28 C17 . . . . 32.9(2) ?
    C38 C27 C28 C17 . . . . 156.9(2) ?
    C31 C27 C28 C17 . . . . -86.7(2) ?
    C16 C17 C28 C30 . . . . -124.0(2) ?
    C18 C17 C28 C30 . . . . 109.5(2) ?
    C16 C17 C28 C29 . . . . -3.1(3) ?
    C18 C17 C28 C29 . . . . -129.6(2) ?
    C16 C17 C28 C27 . . . . 118.66(19) ?
    C18 C17 C28 C27 . . . . -7.9(2) ?
    N2 C27 C31 O3 . . . . -60.4(3) ?
    C38 C27 C31 O3 . . . . 173.6(2) ?
    C28 C27 C31 O3 . . . . 48.2(3) ?
    N2 C27 C31 C32 . . . . 121.17(19) ?
    C38 C27 C31 C32 . . . . -4.8(2) ?
    C28 C27 C31 C32 . . . . -130.26(18) ?
    O3 C31 C32 C33 . . . . 5.1(4) ?
    C27 C31 C32 C33 . . . . -176.6(2) ?
    O3 C31 C32 C37 . . . . -173.5(2) ?
    C27 C31 C32 C37 . . . . 4.9(2) ?
    C37 C32 C33 C34 . . . . 0.1(4) ?
    C31 C32 C33 C34 . . . . -178.3(2) ?
    C32 C33 C34 C35 . . . . 0.2(4) ?
    C33 C34 C35 C36 . . . . -0.9(5) ?
    C34 C35 C36 C37 . . . . 1.2(4) ?
    C34 C35 C36 C41 . . . . -177.7(3) ?
    C33 C32 C37 C36 . . . . 0.3(4) ?
    C31 C32 C37 C36 . . . . 179.1(2) ?
    C33 C32 C37 C38 . . . . 178.1(2) ?
    C31 C32 C37 C38 . . . . -3.1(3) ?
    C41 C36 C37 C32 . . . . 178.1(2) ?
    C35 C36 C37 C32 . . . . -0.9(4) ?
    C41 C36 C37 C38 . . . . 0.5(3) ?
    C35 C36 C37 C38 . . . . -178.6(2) ?
    C32 C37 C38 C39 . . . . -177.2(2) ?
    C36 C37 C38 C39 . . . . 0.6(4) ?
    C32 C37 C38 C27 . . . . -0.2(3) ?
    C36 C37 C38 C27 . . . . 177.6(2) ?
    N2 C27 C38 C39 . . . . 54.2(3) ?
    C31 C27 C38 C39 . . . . 179.6(3) ?
    C28 C27 C38 C39 . . . . -60.3(4) ?
    N2 C27 C38 C37 . . . . -122.4(2) ?
    C31 C27 C38 C37 . . . . 3.0(2) ?
    C28 C27 C38 C37 . . . . 123.2(2) ?
    C37 C38 C39 C40 . . . . -1.4(4) ?
    C27 C38 C39 C40 . . . . -177.6(3) ?
    C38 C39 C40 C41 . . . . 1.2(4) ?
    C39 C40 C41 C36 . . . . -0.1(4) ?
    C37 C36 C41 C40 . . . . -0.7(4) ?
    C35 C36 C41 C40 . . . . 178.2(3) ?
    O2 C8 N1 C5 . . . . -16.2(5) ?
    C9 C8 N1 C5 . . . . 163.4(2) ?
    O2 C8 N1 C16 . . . . -178.2(3) ?
    C9 C8 N1 C16 . . . . 1.3(2) ?
    C4 C5 N1 C8 . . . . 45.0(4) ?
    C6 C5 N1 C8 . . . . -133.6(3) ?
    C4 C5 N1 C16 . . . . -159.3(3) ?
    C6 C5 N1 C16 . . . . 22.1(4) ?
    C17 C16 N1 C8 . . . . -119.8(2) ?
    C9 C16 N1 C8 . . . . -1.29(19) ?
    C17 C16 N1 C5 . . . . 78.7(3) ?
    C9 C16 N1 C5 . . . . -162.9(2) ?
    C38 C27 N2 C20 . . . . 48.5(3) ?
    C31 C27 N2 C20 . . . . -70.5(3) ?
    C28 C27 N2 C20 . . . . 173.9(2) ?
    C38 C27 N2 C18 . . . . -175.01(18) ?
    C31 C27 N2 C18 . . . . 66.0(2) ?
    C28 C27 N2 C18 . . . . -49.7(2) ?
    C21 C20 N2 C27 . . . . 53.6(3) ?
    S1 C20 N2 C27 . . . . 176.78(18) ?
    C21 C20 N2 C18 . . . . -81.0(3) ?
    S1 C20 N2 C18 . . . . 42.2(2) ?
    C19 C18 N2 C27 . . . . 171.04(18) ?
    C17 C18 N2 C27 . . . . 46.2(2) ?
    C19 C18 N2 C20 . . . . -47.4(2) ?
    C17 C18 N2 C20 . . . . -172.26(18) ?
    C7 C2 O1 C1 . . . . 6.5(4) ?
    C3 C2 O1 C1 . . . . -173.0(3) ?
    C18 C19 S1 C20 . . . . -4.0(2) ?
    N2 C20 S1 C19 . . . . -19.93(18) ?
    C21 C20 S1 C19 . . . . 106.93(19) ?
loop_
    _geom_hbond_atom_site_label_D
    _geom_hbond_atom_site_label_H
    _geom_hbond_atom_site_label_A
    _geom_hbond_site_symmetry_A
    _geom_hbond_distance_DH
    _geom_hbond_distance_HA
    _geom_hbond_distance_DA
    _geom_hbond_angle_DHA
    C18 H18 O3 . 0.98 2.36 2.961(2) 119
    C20 H20 Cl1 . 0.98 2.54 3.095(2) 116
    C19 H19A O1 2_656 0.97 2.54 3.467(3) 159
    C35 H35 Cg1 1_454 0.93 2.83 3.523(4) 133
