# Supplementary material for: (1S,3′S,3a′R,6′S)-6′-(2-Chloro­phen­yl)-3′-[(2R,3S)-1-(4-meth­oxy­phen­yl)-4-oxo-3-phenyl­azetidin-2-yl]-2-oxo-3′,3′a,4′,6′-tetra­hydro-2H,2′H-spiro­[ace­naphthyl­ene-1,1′-pyrrolo­[1,2-c][1,3]thia­zole]-2′,2′-dicarbo­nitrile
Source: Acta Crystallogr Sect E Struct Rep Online. 2013 Apr 17;69(Pt 5):o750–1. doi: 10.1107/S1600536813009276 (PMC3648279; doi:10.1107/S1600536813009276)
Supplement: Supplementary file 2 [file e-69-0o750-Isup2.hkl]

#
# h,k,l, Fc-squared, Fo-squared, sigma(Fo-squared) and status flag
#
data_I
_shelx_title ' 324 in P2(1)'
_shelx_refln_list_code          4
_shelx_F_calc_maximum      121.47
_exptl_crystal_F_000       720.00
_reflns_d_resolution_high  0.7474
 
loop_
 _symmetry_equiv_pos_as_xyz
 'x, y, z'
 '-x, y+1/2, -z'
 
_cell_length_a    10.7611
_cell_length_b    14.3742
_cell_length_c    11.6657
_cell_angle_alpha  90.000
_cell_angle_beta  110.107
_cell_angle_gamma  90.000
 
_shelx_F_squared_multiplier     1.000
 
loop_
 _refln_index_h
 _refln_index_k
 _refln_index_l
 _refln_F_squared_calc
 _refln_F_squared_meas
 _refln_F_squared_sigma
 _refln_observed_status
   0 -18   0        9.84       11.37      8.14 o
   1 -18   0        6.71        3.06      5.39 o
   2 -18   0       13.94       13.64      6.14 o
   3 -18   0        0.02       -7.97      7.97 o
   1 -17   0        5.57        5.72      5.09 o
   2 -17   0        0.34        2.66      4.71 o
   3 -17   0        3.72        1.53      4.97 o
   4 -17   0       27.62       27.10      7.55 o
   5 -17   0        6.46       11.37      7.13 o
   0 -16   0        2.30        9.16      6.45 o
   1 -16   0       14.75       12.65      4.85 o
   2 -16   0        3.41        8.58      4.80 o
   3 -16   0       14.18        7.87      5.17 o
   4 -16   0        4.28        0.38      6.62 o
   5 -16   0       26.25       43.94      8.99 o
   6 -16   0       15.16       25.11      8.14 o
   7 -16   0       12.84       23.41      8.31 o
   1 -15   0       11.45       14.62      4.54 o
   2 -15   0       10.16       12.66      5.09 o
   3 -15   0       53.75       50.29      6.59 o
   4 -15   0        4.44       10.34      6.62 o
   5 -15   0        3.50       14.59      6.62 o
   6 -15   0        3.00        6.96      6.11 o
   7 -15   0        4.73       11.37      6.96 o
   8 -15   0       15.50       16.97      7.80 o
   0 -14   0      121.74      116.05     12.05 o
   1 -14   0       76.74       79.10      6.89 o
   2 -14   0       17.07       18.27      4.74 o
   3 -14   0       26.92       30.33      5.29 o
   4 -14   0       27.17       22.77      5.17 o
   5 -14   0       30.56       33.76      7.80 o
   6 -14   0       32.63       40.55      7.97 o
   7 -14   0        5.91       19.68      7.13 o
   8 -14   0        5.36       12.72      6.79 o
   1 -13   0       22.37       16.56      3.54 o
   2 -13   0       66.22       63.18      4.38 o
   3 -13   0        1.98       -0.29      2.19 o
   4 -13   0       20.25       21.46      3.05 o
   5 -13   0       29.71       30.20      6.79 o
   6 -13   0       12.25       11.20      5.94 o
   7 -13   0       12.98        5.43      5.60 o
   8 -13   0       18.47       19.34      6.96 o
   0 -12   0      165.93      150.49     12.39 o
   1 -12   0       55.58       52.05      3.57 o
   2 -12   0       91.26       90.55      4.43 o
   3 -12   0      317.10      298.67      9.58 o
   4 -12   0       14.41       11.99      2.63 o
   5 -12   0       51.85       47.70      4.42 o
   6 -12   0       38.31       43.94      7.47 o
   7 -12   0       14.43       20.02      6.28 o
   8 -12   0        2.91        3.56      5.26 o
   1 -11   0      336.89      347.44     13.86 o
   2 -11   0      244.24      225.91     10.68 o
   3 -11   0       51.58       51.39      5.26 o
   4 -11   0       60.17       47.04      5.33 o
   5 -11   0       46.27       51.48      4.11 o
   6 -11   0       50.57       47.17      7.30 o
   7 -11   0       23.92       27.99      6.45 o
   8 -11   0       23.31       34.44      6.96 o
   1 -10   0      110.21      114.34      6.84 o
   2 -10   0       72.59       67.59      5.40 o
   3 -10   0       14.82       15.94      3.35 o
   4 -10   0      419.02      421.73     16.01 o
   5 -10   0      193.90      177.08      7.87 o
   6 -10   0       89.60       98.04      5.91 o
   7 -10   0      154.11      157.62     12.05 o
   8 -10   0        3.02       14.08      5.43 o
   1  -9   0      646.78      699.08     24.01 o
   2  -9   0       50.80       53.48      8.14 o
   3  -9   0       39.80       34.69      3.90 o
   4  -9   0      266.28      259.04     10.98 o
   5  -9   0      235.42      236.05      9.93 o
   6  -9   0        0.77       -1.14      2.34 o
   7  -9   0       11.83       12.89      4.58 o
   8  -9   0        0.46       -0.68      3.73 o
   0  -8   0      191.05      202.75     12.56 o
   1  -8   0      253.56      251.12     10.38 o
   2  -8   0      313.01      334.35     17.65 o
   3  -8   0      545.20      500.18     17.82 o
   4  -8   0       11.01        9.67      2.68 o
   5  -8   0      399.48      369.10     12.70 o
   6  -8   0        4.17        2.83      1.69 o
   7  -8   0      195.83      187.08      7.19 o
   8  -8   0      146.78      166.78      8.34 o
   9  -8   0        3.77        4.24      5.09 o
  10  -8   0        8.52       11.71      6.11 o
  11  -8   0       14.98       12.89      6.79 o
  12  -8   0        8.77        2.04      6.62 o
   1  -7   0      583.97      637.22     21.89 o
   2  -7   0      232.26      222.28      9.18 o
   3  -7   0      112.25      130.25     12.89 o
   4  -7   0      138.22      122.66      6.18 o
   5  -7   0       15.01       10.51      5.17 o
   6  -7   0      245.46      234.94      6.61 o
   7  -7   0       30.73       33.68      3.23 o
   8  -7   0      243.92      251.12     10.44 o
   9  -7   0      138.22      140.65     11.54 o
  10  -7   0       25.77       19.34      6.28 o
  11  -7   0        2.96       11.20      5.94 o
  12  -7   0        7.79       12.72      6.79 o
   0  -6   0     2936.10     2990.85    130.81 o
   1  -6   0       71.50       61.95      3.90 o
   2  -6   0      341.56      367.24     13.08 o
   3  -6   0      226.45      228.19      8.82 o
   4  -6   0      278.69      274.01     14.93 o
   5  -6   0      418.92      399.71     10.74 o
   6  -6   0      145.25      140.32      4.63 o
   7  -6   0      252.33      247.25      7.27 o
   8  -6   0      142.41      152.24      6.05 o
   9  -6   0       51.41       47.37      4.71 o
  10  -6   0       17.19       23.07      6.11 o
  11  -6   0       49.30       62.95      8.48 o
  12  -6   0       38.52       34.95      7.80 o
   1  -5   0     2425.13     2392.11     79.40 o
   2  -5   0     1261.37     1246.45     41.91 o
   3  -5   0      696.91      673.69     30.45 o
   4  -5   0      617.52      574.31     18.09 o
   5  -5   0      128.75      130.44      5.93 o
   6  -5   0      170.65      166.14      4.26 o
   7  -5   0      196.92      195.05      7.43 o
   8  -5   0      113.85      118.60      5.16 o
   9  -5   0       39.45       34.10      6.28 o
  10  -5   0        6.80       11.54      5.43 o
  11  -5   0        8.35       13.40      5.94 o
  12  -5   0        3.36        5.09      6.45 o
  13  -5   0       10.46        6.96      6.79 o
   0  -4   0     2049.40     2026.64     87.04 o
   1  -4   0      945.14      866.89     27.71 o
   2  -4   0      196.71      156.28      6.12 o
   3  -4   0      839.10      767.98     30.71 o
   4  -4   0      149.48      143.99      4.70 o
   5  -4   0      313.40      312.77     11.51 o
   6  -4   0       54.30       52.05      2.05 o
   7  -4   0       74.06       74.19      3.18 o
   8  -4   0       54.54       53.30      4.06 o
   9  -4   0       48.57       38.51      6.28 o
  10  -4   0        2.56       -2.04      4.41 o
  11  -4   0       90.92       99.76      9.84 o
  12  -4   0       18.42       23.58      6.96 o
  13  -4   0       22.60       26.98      7.80 o
   1  -3   0     2988.93     2866.32     89.56 o
   2  -3   0      727.52      683.00     22.01 o
   3  -3   0     2041.10     1982.21     50.82 o
   4  -3   0      445.07      466.66     16.68 o
   5  -3   0     1455.91     1474.06     24.81 o
   6  -3   0      150.76      140.02      3.42 o
   7  -3   0       71.71       69.69      2.64 o
   8  -3   0      102.12       96.81      4.02 o
   9  -3   0        0.95        0.68      3.73 o
  10  -3   0        9.25        8.82      4.92 o
  11  -3   0        4.82        0.17      4.92 o
  12  -3   0       11.21       -0.68      5.94 o
  13  -3   0        7.09        5.77      6.79 o
   0  -2   0    11082.64    10678.86    472.35 o
   1  -2   0     2909.72     2844.48     84.58 o
   2  -2   0      630.23      653.52     19.85 o
   3  -2   0     3283.95     3111.63     63.42 o
   4  -2   0     2884.97     2799.68     46.68 o
   5  -2   0      580.12      547.50      9.15 o
   6  -2   0       22.65       21.84      1.31 o
   7  -2   0      246.71      244.78      5.25 o
   8  -2   0      285.87      276.98      7.38 o
   9  -2   0      232.11      236.91      9.64 o
  10  -2   0        1.81       -2.38      4.07 o
  11  -2   0       54.65       74.82      8.48 o
  12  -2   0        2.89        0.68      5.43 o
  13  -2   0        3.46        8.48      6.62 o
   1  -1   0     2115.06     2064.92     51.85 o
   2  -1   0     1752.71     1610.36     37.89 o
   3  -1   0      947.38      884.42     16.05 o
   4  -1   0      223.19      187.54      4.86 o
   5  -1   0     1382.66     1374.23     22.85 o
   6  -1   0      520.19      494.05      9.02 o
   7  -1   0      164.74      170.53      4.03 o
   8  -1   0      384.27      377.54     10.29 o
   9  -1   0       17.41       19.53      4.07 o
  10  -1   0       79.16       84.32     16.37 o
  11  -1   0       22.03       23.24      6.11 o
  12  -1   0       53.68       55.48      7.97 o
  13  -1   0       13.06       16.63      6.79 o
   1   0   0      800.06      793.90     28.12 o
   2   0   0       99.08      108.76      2.38 o
   3   0   0     7868.53     7694.88    168.17 o
   4   0   0      632.88      643.17     11.09 o
   5   0   0       74.94       68.60      2.17 o
   6   0   0     1719.68     1710.77     28.68 o
   7   0   0        2.69        0.72      1.16 o
   8   0   0       10.74        8.42      2.45 o
   9   0   0      312.72      307.03     11.70 o
  10   0   0       11.26       11.71      3.54 o
  11   0   0       10.25       10.69      5.26 o
  12   0   0        2.02       -0.68      5.09 o
  13   0   0        0.12        2.38      5.94 o
   1   1   0     2137.94     2073.70     41.82 o
   2   1   0     1749.95     1649.68     37.40 o
   3   1   0      943.00      857.79     15.96 o
   4   1   0      208.60      173.74      3.90 o
   5   1   0     1377.40     1337.38     24.82 o
   6   1   0      515.21      483.62     10.87 o
   7   1   0      161.26      170.15      5.91 o
   8   1   0      388.81      399.63     18.77 o
   9   1   0       16.97       17.83      2.83 o
  10   1   0       80.00       83.31     10.01 o
  11   1   0       22.59       35.53      4.79 o
  12   1   0       53.46       39.02      7.30 o
  13   1   0       12.76       10.86      6.11 o
   0   2   0    11117.21    11077.80    328.47 o
   1   2   0     2880.07     2770.00    104.09 o
   2   2   0      653.65      645.50     14.38 o
   3   2   0     3255.94     3106.10     62.80 o
   4   2   0     2876.77     2833.84     57.07 o
   5   2   0      579.43      558.60     13.84 o
   6   2   0       24.75       29.74      3.27 o
   7   2   0      244.91      246.97      9.53 o
   8   2   0      281.10      276.69      9.45 o
   9   2   0      238.83      235.74      8.13 o
  10   2   0        2.46       -0.14      2.51 o
  11   2   0       56.25       68.63      5.89 o
  12   2   0        2.52        1.56      5.34 o
  13   2   0        3.31        4.24      5.77 o
   1   3   0     3019.21     2954.87     51.93 o
   2   3   0      747.75      703.35     14.13 o
   3   3   0     2039.75     1953.16     39.00 o
   4   3   0      437.64      469.22     11.81 o
   5   3   0     1453.06     1440.24     34.46 o
   6   3   0      155.45      139.44      6.16 o
   7   3   0       74.15       68.62      3.69 o
   8   3   0      104.75      108.31      6.86 o
   9   3   0        0.94       -1.34      2.25 o
  10   3   0        9.52        9.59      2.89 o
  11   3   0        4.23        6.20      3.62 o
  12   3   0       11.33       11.08      4.33 o
  13   3   0        6.66        3.56      5.26 o
   0   4   0     2030.48     1980.95     80.17 o
   1   4   0      954.22      879.77     15.77 o
   2   4   0      199.41      162.84      3.72 o
   3   4   0      838.72      753.26     15.50 o
   4   4   0      151.31      149.41      3.90 o
   5   4   0      316.17      321.50     13.71 o
   6   4   0       58.09       57.67      2.60 o
   7   4   0       76.43       67.81      3.81 o
   8   4   0       54.85       50.87      4.11 o
   9   4   0       48.23       44.60      3.66 o
  10   4   0        2.80        1.66      4.01 o
  11   4   0       93.34      103.92      5.97 o
  12   4   0       17.50       19.56      4.46 o
  13   4   0       23.12       32.63      5.18 o
   1   5   0     2451.90     2424.09     42.84 o
   2   5   0     1271.67     1285.78     29.49 o
   3   5   0      681.30      692.12     19.40 o
   4   5   0      619.64      572.28     14.24 o
   5   5   0      124.58      122.26      3.75 o
   6   5   0      176.81      170.55      5.07 o
   7   5   0      201.01      202.62      7.01 o
   8   5   0      114.35      118.62      5.96 o
   9   5   0       39.59       29.02      3.27 o
  10   5   0        6.90        3.93      2.71 o
  11   5   0        8.17       10.76      3.27 o
  12   5   0        3.62        2.78      3.23 o
  13   5   0       10.70       12.39      5.09 o
   0   6   0     2956.34     3003.13     82.72 o
   1   6   0       73.99       65.46      2.20 o
   2   6   0      352.45      373.27     11.73 o
   3   6   0      231.64      220.76      8.00 o
   4   6   0      273.38      281.89     15.93 o
   5   6   0      417.95      374.13     10.25 o
   6   6   0      149.31      146.55      4.29 o
   7   6   0      254.66      234.10      7.63 o
   8   6   0      138.07      145.04      5.88 o
   9   6   0       53.81       61.44      4.43 o
  10   6   0       16.88       18.26      3.07 o
  11   6   0       49.14       52.37      5.37 o
  12   6   0       37.87       36.81      3.95 o
   1   7   0      590.40      660.12     13.69 o
   2   7   0      227.94      231.23      6.30 o
   3   7   0      107.12      124.62      5.48 o
   4   7   0      139.58      126.44      6.96 o
   5   7   0       12.17       13.13      2.49 o
   6   7   0      247.76      245.23      7.15 o
   7   7   0       32.17       38.10      4.15 o
   8   7   0      246.51      232.19     10.14 o
   9   7   0      137.70      142.94      5.90 o
  10   7   0       26.61       27.99      5.07 o
  11   7   0        2.94        0.67      4.20 o
  12   7   0        7.53        9.12      5.10 o
   0   8   0      198.80      206.40      6.36 o
   1   8   0      252.87      263.49      6.76 o
   2   8   0      308.05      371.84     11.98 o
   3   8   0      549.95      511.85     16.10 o
   4   8   0       10.91       13.14      3.14 o
   5   8   0      397.74      359.94     12.85 o
   6   8   0        4.61       -0.85      2.44 o
   7   8   0      197.84      193.16      8.72 o
   8   8   0      141.53      133.10      8.00 o
   9   8   0        3.10        1.58      3.54 o
  10   8   0        9.44        5.10      4.25 o
  11   8   0       15.50       15.93      6.79 o
  12   8   0        8.64       11.92      6.11 o
   1   9   0      644.43      693.03     14.65 o
   2   9   0       50.43       58.33      3.12 o
   3   9   0       42.79       46.88      5.01 o
   4   9   0      265.91      267.54     15.61 o
   5   9   0      232.70      237.12     19.00 o
   6   9   0        0.69       -1.89      2.56 o
   7   9   0       12.22        4.07      3.90 o
   8   9   0        0.47        0.15      3.18 o
   9   9   0       56.60       55.84      5.77 o
  10   9   0       26.34       24.00      4.97 o
  11   9   0       16.75       12.85      5.85 o
   0  10   0      616.43      359.35     16.97 o
   1  10   0      112.47      111.37      3.38 o
   2  10   0       70.31       75.18      4.03 o
   3  10   0       14.71       14.53      2.44 o
   4  10   0      420.61      406.05     14.13 o
   5  10   0      194.65      187.61      8.18 o
   6  10   0       90.32       93.94      6.07 o
   7  10   0      155.91      152.16      8.18 o
   8  10   0        3.57        9.47      5.60 o
   9  10   0       70.05       82.13     10.60 o
  10  10   0       22.18       32.88      5.34 o
  11  10   0       10.11       11.23      4.93 o
   1  11   0      335.20      332.24      9.09 o
   2  11   0      242.29      234.48      9.76 o
   3  11   0       49.01       46.11      3.70 o
   4  11   0       59.54       62.85      4.36 o
   5  11   0       48.98       39.21      4.07 o
   6  11   0       52.60       48.85      4.65 o
   7  11   0       23.81       28.33      4.28 o
   8  11   0       22.57       30.27      4.68 o
   9  11   0       16.86       16.89      6.79 o
  10  11   0       10.07       10.62      6.11 o
  11  11   0       25.22       18.24      5.48 o
   0  12   0      169.92      166.27     10.35 o
   1  12   0       53.32       60.40      4.50 o
   2  12   0       92.57       81.84      6.62 o
   3  12   0      312.74      285.24     11.20 o
   4  12   0       14.60       14.13      3.17 o
   5  12   0       52.25       58.03      6.02 o
   6  12   0       37.13       43.34      7.72 o
   7  12   0       14.66       18.93      3.95 o
   8  12   0        3.20        1.11      3.59 o
   9  12   0       15.45       16.03      7.21 o
  10  12   0        4.58        8.24      5.60 o
   1  13   0       23.15       23.92      4.75 o
   2  13   0       65.00       63.62      7.13 o
   3  13   0        2.06       -2.07      2.07 o
   4  13   0       19.63       27.55      4.16 o
   5  13   0       29.04       25.22      3.89 o
   6  13   0       12.48        7.96      4.50 o
   7  13   0       13.05        7.07      3.99 o
   8  13   0       18.50       14.58      4.28 o
   9  13   0       20.76       32.31      5.38 o
   1  14   0       75.30       72.45      7.63 o
   2  14   0       18.01       12.89      4.92 o
   3  14   0       27.18       36.31      6.45 o
   4  14   0       27.38       27.37      3.54 o
   5  14   0       30.81       36.76      4.24 o
   6  14   0       32.03       39.68      4.61 o
   7  14   0        5.93       11.81      3.95 o
   8  14   0        5.36        0.26      3.85 o
   9  14   0        1.42        7.91      6.45 o
   2  15   0        9.65       14.59      5.26 o
   3  15   0       54.75       55.31      7.80 o
   4  15   0        4.56        3.39      5.26 o
   5  15   0        3.33        2.32      4.07 o
   6  15   0        2.79        0.64      3.21 o
   7  15   0        4.76        4.98      3.80 o
   8  15   0       15.24       22.27      4.74 o
   3  16   0       14.24        2.21      5.60 o
   4  16   0        4.32        5.94      6.11 o
   5  16   0       26.34       29.01      7.80 o
   6  16   0       15.05       16.94      3.71 o
   7  16   0       12.59       17.25      4.06 o
   4  17   0       26.98       30.71      7.97 o
   5  17   0        6.37        4.92      7.13 o
   6  17   0       15.46       23.41      8.14 o
  -5 -18   1        3.25       -8.65      8.65 o
  -4 -18   1        6.55        1.70      9.33 o
  -3 -18   1        7.39       10.21      6.17 o
  -2 -18   1        0.87        1.42      5.39 o
  -1 -18   1       14.54       16.44      9.08 o
   0 -18   1        6.27       11.35      5.42 o
   1 -18   1       11.36        3.28      6.70 o
   2 -18   1       17.04       23.80      6.88 o
  -6 -17   1        9.89        2.54      7.47 o
  -5 -17   1        1.94       -8.94     16.80 o
  -4 -17   1        8.07        2.62      5.26 o
  -3 -17   1        4.65        4.85      9.25 o
  -2 -17   1        0.77        4.78      4.76 o
  -1 -17   1       12.44       14.81      5.50 o
   0 -17   1       15.37       18.07      5.64 o
   1 -17   1       35.24       31.43      6.20 o
   2 -17   1        2.16        5.89     11.96 o
   3 -17   1       14.84       21.21      7.80 o
   4 -17   1        4.32        4.92      6.45 o
   5 -17   1        6.45        9.67      7.13 o
  -7 -16   1        8.93       10.52      7.80 o
  -6 -16   1        6.34       11.20      7.13 o
  -5 -16   1        0.93       -4.52      4.52 o
  -4 -16   1        1.62       -4.37      4.37 o
  -3 -16   1        8.30        8.31      4.95 o
  -2 -16   1       37.72       45.05      6.36 o
  -1 -16   1        6.30        7.23      8.65 o
   0 -16   1       11.18        8.52      4.62 o
   1 -16   1        2.32        1.30      6.79 o
   2 -16   1        8.46       10.45      7.80 o
   3 -16   1        2.98        5.72      4.81 o
   4 -16   1        3.47        8.99      6.45 o
   5 -16   1       17.89       47.85      8.99 o
   6 -16   1       21.23       30.03      8.65 o
   7 -16   1        2.63        4.92      6.96 o
  -8 -15   1        0.21       10.01      7.47 o
  -7 -15   1        4.04        2.04      6.62 o
  -6 -15   1       10.74       12.72      6.96 o
  -5 -15   1       26.05       33.38      5.98 o
  -4 -15   1       26.71       25.96      8.48 o
  -3 -15   1       33.73       31.68      5.75 o
  -2 -15   1       21.54       25.54      5.03 o
  -1 -15   1       31.12       28.98      5.28 o
   0 -15   1       30.18       26.77      5.14 o
   1 -15   1       28.55       29.48      5.46 o
   2 -15   1        3.45        6.76      4.40 o
   3 -15   1       14.11        4.02      4.73 o
   4 -15   1        2.06        7.30      5.43 o
   5 -15   1       18.89       16.12      6.79 o
   6 -15   1        7.81       13.23      6.28 o
   7 -15   1        3.10        7.97      6.45 o
   8 -15   1        0.20        6.28      6.96 o
  -8 -14   1        5.85       15.10      7.30 o
  -7 -14   1        6.61       17.48      6.96 o
  -6 -14   1        4.45       -1.70      5.43 o
  -5 -14   1       10.24        7.13      4.84 o
  -4 -14   1       51.71       54.86      6.29 o
  -3 -14   1       34.13       29.87      5.02 o
  -2 -14   1       21.20       20.58      4.68 o
  -1 -14   1        0.05        2.05      3.59 o
   0 -14   1      199.95      190.83     11.03 o
   1 -14   1       22.15       13.84      4.31 o
   2 -14   1       36.29       30.15      5.07 o
   3 -14   1       11.69        9.32      4.36 o
   4 -14   1       97.90      113.00     11.37 o
   5 -14   1        6.82        7.80      5.94 o
   6 -14   1        0.14        5.09      5.60 o
   7 -14   1        8.99       14.08      6.79 o
   8 -14   1        1.84        3.56      6.11 o
  -8 -13   1       12.74       18.15      7.13 o
  -7 -13   1       28.48       22.40      6.96 o
  -6 -13   1       71.22       76.69     10.01 o
  -5 -13   1       49.86       68.22     10.60 o
  -4 -13   1       68.72       67.25      6.42 o
  -3 -13   1       31.91       19.57      9.50 o
  -2 -13   1       43.87       35.63      4.98 o
  -1 -13   1       33.90       32.72      5.77 o
   0 -13   1      114.85      103.14      7.62 o
   1 -13   1       52.89       47.82      6.19 o
   2 -13   1      178.65      175.77      9.76 o
   3 -13   1       77.22       82.10      6.86 o
   4 -13   1        9.37       25.96      5.94 o
   5 -13   1        3.76        8.99      5.43 o
   6 -13   1        3.52        4.07      4.92 o
   7 -13   1        5.01        3.22      5.43 o
   8 -13   1        8.64        1.19      5.60 o
  -8 -12   1        3.87        1.87      5.09 o
  -7 -12   1       25.58       22.06      6.62 o
  -6 -12   1       27.14       25.11      6.45 o
  -5 -12   1       77.90       68.80      6.30 o
  -4 -12   1       89.78       85.94      6.90 o
  -3 -12   1      148.97      152.53     11.20 o
  -2 -12   1       46.31       44.13      5.04 o
  -1 -12   1      143.00      142.51      5.98 o
   0 -12   1       91.93       85.99      4.67 o
   1 -12   1       14.52       10.47      2.50 o
   2 -12   1       81.85       84.64      4.82 o
   3 -12   1       10.90       10.64      2.71 o
   4 -12   1      255.65      261.79     17.14 o
   5 -12   1       28.37       39.53      6.96 o
   6 -12   1       20.30       25.79      6.62 o
   7 -12   1       23.33       33.08      7.13 o
   8 -12   1        3.81        2.21      5.43 o
  -8 -11   1       19.62       29.35      6.79 o
  -7 -11   1       56.99       54.63      8.14 o
  -6 -11   1       29.47       33.59      6.79 o
  -5 -11   1      220.60      227.11     10.80 o
  -4 -11   1      628.55      622.02     22.79 o
  -3 -11   1       82.52       79.54      4.44 o
  -2 -11   1       55.00       57.68      3.70 o
  -1 -11   1       75.55       76.86      4.20 o
   0 -11   1        2.65        1.36      2.60 o
   1 -11   1       66.27       67.29      3.97 o
   2 -11   1      261.39      252.85      9.77 o
   3 -11   1      390.08      369.78     11.60 o
   4 -11   1       18.85       20.66      3.50 o
   5 -11   1      160.73      154.56     12.22 o
   6 -11   1       36.02       31.90      6.62 o
   7 -11   1       11.36       13.23      5.26 o
   8 -11   1        2.23        2.38      4.75 o
  -8 -10   1       17.14       13.57      5.60 o
  -7 -10   1      123.24      121.33     16.80 o
  -6 -10   1       58.60       41.40      6.96 o
  -5 -10   1       26.05       18.91      3.70 o
  -4 -10   1       33.64       34.08      3.03 o
  -3 -10   1      115.66      114.36      5.09 o
  -2 -10   1      707.13      705.23     19.36 o
  -1 -10   1      221.75      231.71     10.11 o
   0 -10   1       19.92       15.77      2.17 o
   1 -10   1       19.73       21.37      2.92 o
   2 -10   1      195.57      196.55      6.86 o
   3 -10   1        7.70        5.56      2.16 o
   4 -10   1      107.89       90.20      9.25 o
   5 -10   1       67.08       65.86      5.09 o
   6 -10   1       59.26       73.63      8.14 o
   7 -10   1       55.80       56.16      7.63 o
   8 -10   1        3.61        8.31      5.09 o
 -12  -9   1        1.66       -0.85      6.28 o
 -11  -9   1        0.20        1.87      6.11 o
 -10  -9   1        2.99       10.35      5.94 o
  -9  -9   1        5.45        4.24      5.09 o
  -8  -9   1       61.49       70.00      5.69 o
  -7  -9   1       32.74       40.85      3.21 o
  -6  -9   1       46.62       46.77      4.33 o
  -5  -9   1      164.12      164.62      6.33 o
  -4  -9   1       22.76       19.08      3.30 o
  -3  -9   1       23.88       23.87      2.36 o
  -2  -9   1       59.75       57.01      3.29 o
  -1  -9   1       72.89       76.90      3.20 o
   0  -9   1      199.62      225.67      7.14 o
   1  -9   1      449.75      452.34     13.14 o
   2  -9   1       18.02       22.50      3.50 o
   3  -9   1      359.22      347.00     10.93 o
   4  -9   1       93.29       96.53      6.62 o
   5  -9   1      236.61      225.27      9.42 o
   6  -9   1      270.73      282.32     16.63 o
   7  -9   1       14.88       13.40      4.92 o
   8  -9   1      127.55      142.35     11.20 o
 -12  -8   1        4.85        8.14      6.62 o
 -11  -8   1       30.28       25.79      7.13 o
 -10  -8   1       43.68       50.90      7.80 o
  -9  -8   1       46.17       40.38      7.13 o
  -8  -8   1      227.77      241.68     10.50 o
  -7  -8   1        1.32        0.07      1.73 o
  -6  -8   1       28.67       24.90      6.19 o
  -5  -8   1       17.51       21.06      2.39 o
  -4  -8   1      270.38      259.99      8.14 o
  -3  -8   1      121.24      111.98      4.64 o
  -2  -8   1     1248.04     1255.60     32.21 o
  -1  -8   1      793.07      849.90     21.13 o
   0  -8   1     1094.56     1088.00     27.79 o
   1  -8   1      349.18      355.27     10.37 o
   2  -8   1      184.61      178.67      6.16 o
   3  -8   1      108.14      113.23      4.62 o
   4  -8   1      177.65      185.88      7.65 o
   5  -8   1      368.41      392.78     13.74 o
   6  -8   1       50.61       53.55      4.50 o
   7  -8   1       56.46       59.21      6.79 o
   8  -8   1       29.49       37.33      6.11 o
 -12  -7   1        3.98        0.51      5.94 o
 -11  -7   1        9.68        3.56      5.77 o
 -10  -7   1        1.56       -0.68      5.09 o
  -9  -7   1      149.32      143.03     11.88 o
  -8  -7   1      437.16      432.65     15.62 o
  -7  -7   1      106.93      112.96      4.29 o
  -6  -7   1        8.34        4.67      2.16 o
  -5  -7   1       77.46       77.06      3.73 o
  -4  -7   1      100.87       97.80      4.07 o
  -3  -7   1       45.03       46.33      2.67 o
  -2  -7   1      561.07      647.21     17.15 o
  -1  -7   1      387.75      404.74      9.49 o
   0  -7   1      322.36      343.47      9.74 o
   1  -7   1     1432.66     1398.81     36.15 o
   2  -7   1      383.28      379.62     10.45 o
   3  -7   1      583.56      538.93     17.73 o
   4  -7   1      717.39      689.13     22.36 o
   5  -7   1      217.56      235.45      9.99 o
   6  -7   1      161.64      151.89      6.04 o
   7  -7   1      207.77      208.69     15.35 o
   8  -7   1       19.95       13.70      4.24 o
   9  -7   1       37.98       46.49      7.47 o
  10  -7   1       42.32       43.77      7.47 o
  11  -7   1       12.92        2.71      6.11 o
  12  -7   1       31.79       44.45      8.99 o
 -13  -6   1       14.31       25.11      7.97 o
 -12  -6   1        5.14       -0.17      5.94 o
 -11  -6   1       79.25       74.14      8.82 o
 -10  -6   1       35.23       37.67      6.79 o
  -9  -6   1       11.53        7.97      4.92 o
  -8  -6   1       22.53       22.95      2.42 o
  -7  -6   1      132.76      131.15      4.56 o
  -6  -6   1       51.31       55.57      2.67 o
  -5  -6   1      160.92      153.51      6.41 o
  -4  -6   1      650.43      634.53     16.65 o
  -3  -6   1       48.79       44.36      2.08 o
  -2  -6   1     1816.99     1836.47     46.72 o
  -1  -6   1      129.17      132.23      3.92 o
   0  -6   1      502.60      476.54     12.86 o
   1  -6   1      278.09      323.03      9.27 o
   2  -6   1      489.57      485.38     13.55 o
   3  -6   1       85.03       76.58      6.11 o
   4  -6   1      364.86      354.30     12.12 o
   5  -6   1      211.05      204.91      6.88 o
   6  -6   1      530.74      535.96     14.62 o
   7  -6   1       41.81       36.18      3.25 o
   8  -6   1       20.17       27.54      3.95 o
   9  -6   1      119.00      110.96     10.18 o
  10  -6   1       36.84       43.26      7.47 o
  11  -6   1       12.54        8.48      6.11 o
  12  -6   1        0.93        8.14      6.79 o
 -13  -5   1        7.12        5.77      6.79 o
 -12  -5   1       17.24       15.10      6.45 o
 -11  -5   1       30.23       34.44      6.96 o
 -10  -5   1       42.39       45.98      6.79 o
  -9  -5   1       97.55      105.70      9.50 o
  -8  -5   1      101.79      100.45      4.53 o
  -7  -5   1       38.05       37.93      2.74 o
  -6  -5   1      256.95      246.42      6.13 o
  -5  -5   1       52.34       51.90      2.67 o
  -4  -5   1     2052.85     2028.54     42.39 o
  -3  -5   1     1279.93     1355.44     57.23 o
  -2  -5   1      601.53      603.77     15.93 o
  -1  -5   1     1304.43     1356.49     28.58 o
   0  -5   1      359.71      330.94      8.94 o
   1  -5   1      426.18      402.77     11.04 o
   2  -5   1      117.97      106.79      3.79 o
   3  -5   1      102.13      109.32      4.76 o
   4  -5   1      339.66      348.11      8.21 o
   5  -5   1      889.72      884.47     18.88 o
   6  -5   1      278.39      270.51      8.74 o
   7  -5   1       11.57        8.19      2.37 o
   8  -5   1       29.51       31.45      2.92 o
   9  -5   1       62.81       76.18      8.48 o
  10  -5   1      109.84      127.08     11.20 o
  11  -5   1       18.03       18.83      6.79 o
  12  -5   1       31.04       30.71      7.80 o
 -13  -4   1       47.19       54.12      8.99 o
 -12  -4   1        1.00       -4.75      4.75 o
 -11  -4   1       75.49       69.22      8.31 o
 -10  -4   1        9.99        7.13      4.75 o
  -9  -4   1        6.04        2.71      4.24 o
  -8  -4   1      238.57      236.73      7.62 o
  -7  -4   1        9.83        9.38      1.48 o
  -6  -4   1      146.93      140.09      3.75 o
  -5  -4   1      888.50      942.45     20.01 o
  -4  -4   1      326.66      324.92     16.46 o
  -3  -4   1      485.05      478.70     16.11 o
  -2  -4   1      354.74      336.58     12.13 o
  -1  -4   1     1081.99     1135.24     33.83 o
   0  -4   1     1393.60     1391.85     34.12 o
   1  -4   1     1036.65      987.96     24.37 o
   2  -4   1      162.14      162.73      5.89 o
   3  -4   1      409.90      416.68     10.77 o
   4  -4   1     1073.24     1039.75     23.53 o
   5  -4   1      338.28      318.77      7.82 o
   6  -4   1       51.86       50.84      2.21 o
   7  -4   1      128.54      123.44      6.26 o
   8  -4   1       15.74       12.54      2.89 o
   9  -4   1      251.90      245.34     15.27 o
  10  -4   1       61.32       65.83      8.31 o
  11  -4   1       36.74       29.35      7.30 o
  12  -4   1        1.99       -2.54      6.45 o
 -13  -3   1        4.00       -0.17      6.11 o
 -12  -3   1       38.34       28.84      7.13 o
 -11  -3   1        3.21        3.39      5.09 o
 -10  -3   1      139.93      141.84     10.86 o
  -9  -3   1       21.70       24.43      3.40 o
  -8  -3   1      103.53      105.57      5.14 o
  -7  -3   1      336.25      335.65      7.37 o
  -6  -3   1      562.73      555.39     10.06 o
  -5  -3   1       74.03       72.66      3.17 o
  -4  -3   1       83.52       82.77      3.19 o
  -3  -3   1     3438.82     3400.89     70.99 o
  -2  -3   1     3217.36     3391.79     85.03 o
  -1  -3   1     1262.96     1290.53     32.11 o
   0  -3   1     2754.96     2699.63     65.97 o
   1  -3   1     2183.74     2160.17     85.17 o
   2  -3   1     2126.00     2087.72     85.00 o
   3  -3   1      605.07      572.95     15.24 o
   4  -3   1       65.55       62.46      2.62 o
   5  -3   1       55.30       43.53      2.32 o
   6  -3   1      223.39      216.88      6.98 o
   7  -3   1       16.59       18.49      1.69 o
   8  -3   1       12.34       10.86      2.68 o
   9  -3   1       21.09       21.89      5.43 o
  10  -3   1        8.00        9.50      5.26 o
  11  -3   1       22.99       28.16      6.79 o
  12  -3   1       10.05        7.80      6.62 o
 -13  -2   1       28.52       39.70      7.80 o
 -12  -2   1       44.46       36.14      6.96 o
 -11  -2   1       34.12       36.31      6.45 o
 -10  -2   1       15.65       15.27      4.92 o
  -9  -2   1      114.18      114.00      6.29 o
  -8  -2   1      411.46      412.54     19.41 o
  -7  -2   1      204.88      211.21      4.31 o
  -6  -2   1       53.28       49.34      1.77 o
  -5  -2   1      427.83      469.65      8.67 o
  -4  -2   1     2543.42     2468.46     38.53 o
  -3  -2   1    14378.88    14249.48    292.98 o
  -2  -2   1     5487.94     6020.86    123.01 o
  -1  -2   1     2686.74     2714.22    152.82 o
   0  -2   1     2313.37     2268.59     83.56 o
   1  -2   1     3271.63     3328.82    134.20 o
   2  -2   1       36.93       42.38      2.02 o
   3  -2   1     2871.09     2816.68     93.38 o
   4  -2   1     1086.06     1012.24     18.87 o
   5  -2   1     1393.59     1320.40     24.60 o
   6  -2   1       47.57       48.05      2.46 o
   7  -2   1      155.39      148.12      4.89 o
   8  -2   1      228.51      232.73      7.39 o
   9  -2   1       64.19       72.96      7.63 o
  10  -2   1       20.97       17.14      5.60 o
  11  -2   1       26.25       22.06      6.45 o
  12  -2   1        4.43        2.71      5.77 o
  13  -2   1        1.95       -5.60      5.60 o
 -13  -1   1        9.10       -2.71      5.43 o
 -12  -1   1        4.61        0.51      5.09 o
 -11  -1   1       20.30       28.33      5.94 o
 -10  -1   1       85.44       77.89      5.52 o
  -9  -1   1        5.28        1.14      2.70 o
  -8  -1   1       43.95       43.19      2.64 o
  -7  -1   1       30.65       26.42      1.78 o
  -6  -1   1     2017.18     2008.63     36.48 o
  -5  -1   1      307.53      308.42      5.31 o
  -4  -1   1     1770.94     1748.76     26.83 o
  -3  -1   1     7500.81     7477.82    123.75 o
  -2  -1   1     1311.48     1305.56     27.17 o
  -1  -1   1    12832.73    14457.42    395.77 o
   0  -1   1     2687.61     2970.72    110.96 o
   1  -1   1     1563.23     1618.83     56.52 o
   2  -1   1     5173.44     4998.16    149.88 o
   3  -1   1     3839.22     3595.08     65.78 o
   4  -1   1     3574.32     3392.15     61.00 o
   5  -1   1       51.80       52.36      2.44 o
   6  -1   1      269.12      259.50      6.14 o
   7  -1   1      197.64      190.26      4.96 o
   8  -1   1      164.73      178.59      5.80 o
   9  -1   1       29.24       34.77      5.09 o
  10  -1   1       39.17       24.43      6.11 o
  11  -1   1       55.85       43.94      7.63 o
  12  -1   1       44.29       46.49      8.14 o
  13  -1   1        1.19       -0.85      6.28 o
 -13   0   1        0.99       -0.51      5.43 o
 -12   0   1        0.21       -1.36      4.75 o
 -11   0   1       12.98       16.57      6.11 o
 -10   0   1       33.84       46.96     12.72 o
  -9   0   1      227.56      230.14      9.54 o
  -8   0   1      197.71      197.57      8.50 o
  -7   0   1      288.30      296.64      7.50 o
  -6   0   1       80.87       81.60      3.55 o
  -5   0   1      273.25      297.15      7.02 o
  -4   0   1     1121.49     1063.08     28.45 o
  -3   0   1    11888.40    11778.17    360.50 o
  -2   0   1      932.71      961.00     21.09 o
  -1   0   1      314.03      318.62      9.34 o
   0   0   1      626.88      696.37     21.69 o
   1   0   1     5730.88     5514.31    139.74 o
   2   0   1     2185.20     1954.90     35.16 o
   3   0   1     2017.36     1902.43     34.40 o
   4   0   1       31.55       36.73      1.79 o
   5   0   1      866.22      796.84     15.20 o
   6   0   1      967.40      936.65     17.93 o
   7   0   1        1.05       -0.01      1.37 o
   8   0   1       76.85       87.63      4.57 o
   9   0   1        3.87        3.93      2.31 o
  10   0   1        8.64        8.06      3.36 o
  11   0   1       13.58        5.94      5.60 o
  12   0   1        8.75        6.11      6.28 o
  13   0   1        0.45       -2.71      5.77 o
 -13   1   1        9.29        4.58      5.77 o
 -12   1   1        4.47       -0.54      3.74 o
 -11   1   1       20.51       20.04      4.06 o
 -10   1   1       85.29       85.27      5.74 o
  -9   1   1        5.01        3.98      5.94 o
  -8   1   1       43.77       46.48      5.72 o
  -7   1   1       27.09       22.25      2.28 o
  -6   1   1     2007.18     1992.21     53.43 o
  -5   1   1      293.77      294.04      8.18 o
  -4   1   1     1782.94     1674.20     39.94 o
  -3   1   1     7457.00     7465.51    134.33 o
  -2   1   1     1315.58     1271.64     21.24 o
  -1   1   1    12798.42    13389.43    328.91 o
   0   1   1     2694.87     2952.92     68.50 o
   1   1   1     1569.33     1573.57     31.81 o
   2   1   1     5068.45     4844.11    129.84 o
   3   1   1     3911.26     3784.10     73.27 o
   4   1   1     3552.05     3404.47     67.94 o
   5   1   1       54.35       53.40      2.40 o
   6   1   1      274.00      273.59      5.99 o
   7   1   1      196.58      189.58      5.02 o
   8   1   1      164.87      175.24      6.53 o
   9   1   1       28.58       27.77      3.17 o
  10   1   1       39.19       36.39      4.50 o
  11   1   1       54.00       65.57      5.82 o
  12   1   1       44.35       57.52      8.48 o
  13   1   1        1.00       -4.24      5.60 o
 -13   2   1       29.11       37.16      7.13 o
 -12   2   1       43.15       45.78      6.11 o
 -11   2   1       33.46       35.32      4.64 o
 -10   2   1       14.80       16.73      3.70 o
  -9   2   1      114.22      111.53      5.27 o
  -8   2   1      414.31      421.69     11.68 o
  -7   2   1      204.01      201.60      6.71 o
  -6   2   1       54.41       52.79      3.03 o
  -5   2   1      442.55      494.89     12.73 o
  -4   2   1     2580.26     2533.95     49.49 o
  -3   2   1    14332.60    13982.71    250.94 o
  -2   2   1     5386.05     5760.92    135.92 o
  -1   2   1     2614.17     2708.15     62.40 o
   0   2   1     2278.44     2205.44     44.75 o
   1   2   1     3312.00     3294.18     65.58 o
   2   2   1       36.15       38.26      1.67 o
   3   2   1     2871.27     2777.12     55.77 o
   4   2   1     1069.80     1020.52     21.03 o
   5   2   1     1406.97     1342.95     24.52 o
   6   2   1       52.54       51.07      2.00 o
   7   2   1      162.27      162.17      5.84 o
   8   2   1      219.85      229.01      7.87 o
   9   2   1       62.89       69.13      4.37 o
  10   2   1       21.33       28.99      3.49 o
  11   2   1       26.64       29.13      4.75 o
  12   2   1        4.45        4.58      5.77 o
  13   2   1        1.90       -1.53      5.77 o
 -13   3   1        4.24        3.28      4.11 o
 -12   3   1       37.59       49.20     14.08 o
 -11   3   1        3.10        0.99      3.42 o
 -10   3   1      138.58      142.75      6.31 o
  -9   3   1       20.90       19.52      2.83 o
  -8   3   1      106.10      104.94      4.85 o
  -7   3   1      345.99      346.15      9.68 o
  -6   3   1      548.30      543.29     12.00 o
  -5   3   1       70.71       68.03      2.85 o
  -4   3   1       81.81       82.37      3.03 o
  -3   3   1     3463.08     3392.04     95.69 o
  -2   3   1     3201.91     3182.47     76.01 o
  -1   3   1     1289.41     1313.42     36.99 o
   0   3   1     2779.10     2697.32     88.74 o
   1   3   1     2180.66     2061.55     47.81 o
   2   3   1     2123.62     2071.23     47.74 o
   3   3   1      621.33      576.98     14.09 o
   4   3   1       59.45       61.49      3.06 o
   5   3   1       61.74       60.23      3.12 o
   6   3   1      230.40      223.80      6.98 o
   7   3   1       17.42       17.07      4.26 o
   8   3   1       13.42       14.11      2.63 o
   9   3   1       20.92       23.43      3.52 o
  10   3   1        8.91       12.37      4.80 o
  11   3   1       22.46       28.48      3.85 o
  12   3   1        9.62        3.49      7.38 o
 -13   4   1       48.27       62.15      6.28 o
 -12   4   1        0.81        4.66      3.47 o
 -11   4   1       75.03       77.57     10.10 o
 -10   4   1       10.40       12.81      2.82 o
  -9   4   1        5.51        3.68      2.55 o
  -8   4   1      242.59      229.55      7.56 o
  -7   4   1        9.00        9.13      1.93 o
  -6   4   1      143.92      137.98      4.09 o
  -5   4   1      913.09      932.13     19.20 o
  -4   4   1      329.01      306.66     11.96 o
  -3   4   1      499.09      461.74     14.50 o
  -2   4   1      361.62      351.10      8.71 o
  -1   4   1     1066.18     1113.96     26.31 o
   0   4   1     1376.74     1357.22     32.08 o
   1   4   1     1010.61      961.25     19.54 o
   2   4   1      171.06      162.66      4.65 o
   3   4   1      412.51      414.08     10.53 o
   4   4   1     1063.97      986.91     24.31 o
   5   4   1      344.15      317.12      8.93 o
   6   4   1       53.47       47.83      3.02 o
   7   4   1      128.53      131.07      5.41 o
   8   4   1       14.73       11.66      2.60 o
   9   4   1      255.71      264.53      9.03 o
  10   4   1       60.61       77.56      7.64 o
  11   4   1       37.66       40.69      4.28 o
  12   4   1        1.96        0.63      3.45 o
 -13   5   1        7.49       21.21      8.65 o
 -12   5   1       17.94       21.12      5.01 o
 -11   5   1       29.82       36.26      3.76 o
 -10   5   1       42.58       45.99      6.24 o
  -9   5   1      102.87      104.97      5.04 o
  -8   5   1      102.40       91.21      5.26 o
  -7   5   1       40.49       40.30      2.62 o
  -6   5   1      253.78      242.23      7.00 o
  -5   5   1       52.82       46.14      3.58 o
  -4   5   1     2050.01     1954.56     57.44 o
  -3   5   1     1302.67     1318.45     31.46 o
  -2   5   1      596.63      627.62     15.20 o
  -1   5   1     1299.99     1343.54     31.73 o
   0   5   1      361.79      325.68      9.34 o
   1   5   1      437.31      420.14      7.80 o
   2   5   1      120.94      110.83      3.53 o
   3   5   1       99.07      112.23      4.31 o
   4   5   1      348.62      347.25      9.39 o
   5   5   1      876.32      854.08     21.40 o
   6   5   1      278.38      275.34     14.08 o
   7   5   1       12.24        5.95      2.18 o
   8   5   1       28.38       28.00      3.16 o
   9   5   1       62.94       75.07      4.61 o
  10   5   1      110.58      131.83      6.43 o
  11   5   1       18.73       18.95      4.57 o
  12   5   1       31.24       37.87      4.46 o
 -13   6   1       14.43       19.34      8.99 o
 -12   6   1        4.81        0.98      4.86 o
 -11   6   1       77.73       78.88      7.00 o
 -10   6   1       34.66       33.53      4.85 o
  -9   6   1       10.70        2.84      3.40 o
  -8   6   1       22.11       18.24      3.70 o
  -7   6   1      132.34      133.51      6.95 o
  -6   6   1       50.38       54.94      4.15 o
  -5   6   1      157.96      154.57      6.76 o
  -4   6   1      655.53      625.88     19.54 o
  -3   6   1       46.34       37.55      2.16 o
  -2   6   1     1805.31     1927.27     44.06 o
  -1   6   1      134.12      140.24      4.17 o
   0   6   1      515.93      491.32     11.97 o
   1   6   1      283.85      341.75     10.79 o
   2   6   1      501.40      523.25     10.50 o
   3   6   1       83.83       86.22      3.77 o
   4   6   1      367.40      349.10     12.29 o
   5   6   1      215.26      210.55      7.15 o
   6   6   1      533.33      530.58     14.13 o
   7   6   1       41.40       37.68      3.15 o
   8   6   1       19.66       25.22      3.14 o
   9   6   1      115.52      122.01      5.85 o
  10   6   1       36.00       43.89      4.08 o
  11   6   1       12.51       17.90      3.56 o
  12   6   1        0.93        4.01      3.30 o
 -12   7   1        4.21       -2.15      4.66 o
 -11   7   1        9.94       14.66      6.36 o
 -10   7   1        1.72        1.47      3.62 o
  -9   7   1      146.38      164.79      8.67 o
  -8   7   1      435.65      444.32     15.87 o
  -7   7   1      104.01      104.81      6.45 o
  -6   7   1        7.63        3.72      5.26 o
  -5   7   1       82.01       74.35      4.64 o
  -4   7   1      101.06       93.47      5.00 o
  -3   7   1       42.42       41.53      2.30 o
  -2   7   1      561.87      652.23     16.02 o
  -1   7   1      391.16      398.93     10.28 o
   0   7   1      310.45      347.79      7.71 o
   1   7   1     1438.19     1457.77     23.55 o
   2   7   1      369.02      365.38      7.26 o
   3   7   1      600.25      554.69     11.76 o
   4   7   1      724.08      703.83     20.52 o
   5   7   1      211.46      231.34     10.14 o
   6   7   1      157.97      154.38     15.91 o
   7   7   1      208.43      196.44      7.08 o
   8   7   1       19.30       15.75      2.76 o
   9   7   1       36.48       36.06      4.02 o
  10   7   1       42.78       40.72      6.24 o
  11   7   1       12.64       18.56      3.47 o
  12   7   1       31.50       41.84      5.37 o
 -12   8   1        4.64        9.47      5.12 o
 -11   8   1       30.56       33.82      5.65 o
 -10   8   1       45.69       49.95      5.72 o
  -9   8   1       47.28       46.36      5.17 o
  -8   8   1      226.96      221.77     10.21 o
  -7   8   1        1.25       -1.91      2.48 o
  -6   8   1       29.29       29.83      3.62 o
  -5   8   1       16.94       16.17      3.99 o
  -4   8   1      265.87      254.28      9.51 o
  -3   8   1      126.55      122.57      7.50 o
  -2   8   1     1248.58     1271.41     36.02 o
  -1   8   1      781.69      830.64     17.53 o
   0   8   1     1095.41     1080.56     22.25 o
   1   8   1      345.10      368.72      7.15 o
   2   8   1      187.04      191.35      4.15 o
   3   8   1      109.17      114.10      4.05 o
   4   8   1      178.51      183.38      4.82 o
   5   8   1      364.59      378.32     10.46 o
   6   8   1       53.00       48.74      3.16 o
   7   8   1       56.78       52.70      3.54 o
   8   8   1       32.14       38.07      3.27 o
   9   8   1        7.46        8.57      2.60 o
  10   8   1        4.36        0.18      2.51 o
  11   8   1        7.42        4.16      4.56 o
 -12   9   1        1.72        2.81      7.04 o
 -11   9   1        0.18       -4.07      4.07 o
 -10   9   1        3.06       -3.70      3.70 o
  -9   9   1        5.50       10.47      3.74 o
  -8   9   1       61.97       55.90      5.41 o
  -7   9   1       35.77       37.60      5.60 o
  -6   9   1       42.54       40.25      4.15 o
  -5   9   1      165.14      171.66      7.63 o
  -4   9   1       23.38       18.00      2.73 o
  -3   9   1       24.50       24.88      2.05 o
  -2   9   1       58.93       57.01      2.88 o
  -1   9   1       72.81       72.04      2.81 o
   0   9   1      199.40      215.75      5.42 o
   1   9   1      447.54      482.01     10.23 o
   2   9   1       14.92       14.60      1.09 o
   3   9   1      373.27      358.63      9.34 o
   4   9   1       92.05       90.52      3.67 o
   5   9   1      234.74      205.96     20.40 o
   6   9   1      271.59      273.44     16.71 o
   7   9   1       14.82       15.31      3.62 o
   8   9   1      128.04      122.79     10.01 o
   9   9   1        8.81        6.08      3.91 o
  10   9   1       24.33       22.29      5.01 o
  11   9   1        0.85       -1.58      4.36 o
 -11  10   1        4.43        6.60      4.77 o
 -10  10   1       16.85       20.54      4.88 o
  -9  10   1        8.22        6.90      3.71 o
  -8  10   1       17.40       16.39      3.99 o
  -7  10   1      122.68      117.38      7.09 o
  -6  10   1       58.42       56.24      7.72 o
  -5  10   1       25.13       26.68      3.55 o
  -4  10   1       31.99       32.87      9.42 o
  -3  10   1      117.80      115.96      6.10 o
  -2  10   1      723.52      719.97     18.97 o
  -1  10   1      211.91      217.52      7.52 o
   0  10   1       21.22       20.41      2.41 o
   1  10   1       18.77       17.55      1.39 o
   2  10   1      193.09      195.22      4.85 o
   3  10   1        7.75        5.51      2.13 o
   4  10   1      108.24       95.29      5.50 o
   5  10   1       65.77       67.36      4.85 o
   6  10   1       56.47       59.98      9.25 o
   7  10   1       55.96       56.44      5.21 o
   8  10   1        4.30        0.80      3.38 o
   9  10   1       74.16       71.04      6.35 o
  10  10   1       26.13       40.31      5.75 o
  11  10   1        1.34        6.55      4.93 o
 -11  11   1        5.19        2.61      4.56 o
 -10  11   1       43.15       51.43      6.20 o
  -9  11   1       14.21       16.33      4.48 o
  -8  11   1       19.53       12.94      4.03 o
  -7  11   1       54.61       62.45      5.60 o
  -6  11   1       27.60       26.37      4.03 o
  -5  11   1      220.90      224.54      9.59 o
  -4  11   1      632.77      638.65     27.40 o
  -3  11   1       83.52       83.20     10.52 o
  -2  11   1       55.60       63.46      6.64 o
  -1  11   1       75.65       73.38      3.62 o
   0  11   1        3.11        2.42      1.28 o
   1  11   1       66.81       67.98      3.10 o
   2  11   1      254.97      250.40      8.88 o
   3  11   1      398.99      390.44     12.94 o
   4  11   1       20.29       24.64      3.82 o
   5  11   1      160.30      159.72      7.66 o
   6  11   1       36.39       37.00      4.32 o
   7  11   1       11.07       10.69      3.64 o
   8  11   1        2.15       -1.78      3.38 o
   9  11   1        5.41        7.48      4.14 o
  10  11   1        7.30       12.85      4.73 o
 -10  12   1       23.71       23.26      5.21 o
  -9  12   1        0.27       -3.55      3.55 o
  -8  12   1        4.07        2.49      3.82 o
  -7  12   1       25.31       30.67      6.62 o
  -6  12   1       27.08       25.97      4.03 o
  -5  12   1       75.69       71.73      5.22 o
  -4  12   1       89.17       96.15      5.95 o
  -3  12   1      146.28      158.13      8.65 o
  -2  12   1       48.61       45.17      3.59 o
  -1  12   1      140.20      134.22      6.00 o
   0  12   1       92.29       94.67      5.45 o
   1  12   1       15.65       25.11      4.75 o
   2  12   1       81.48       74.14      7.80 o
   3  12   1       10.72        6.92      2.26 o
   4  12   1      257.74      264.51     10.19 o
   5  12   1       29.54       30.71      3.92 o
   6  12   1       20.79       27.76      4.24 o
   7  12   1       22.93       31.70      4.44 o
   8  12   1        3.48        1.50      3.64 o
   9  12   1       17.98       19.61      4.65 o
  10  12   1        6.52       10.25      7.21 o
 -10  13   1        3.10       10.34      8.99 o
  -9  13   1        8.94       12.04      4.56 o
  -8  13   1       13.18       15.92      4.32 o
  -7  13   1       28.21       21.27      4.21 o
  -6  13   1       72.25       91.96      6.36 o
  -5  13   1       49.85       61.08      8.40 o
  -4  13   1       68.18       77.87      5.26 o
  -3  13   1       32.03       29.25      4.41 o
  -2  13   1       43.51       44.05      3.51 o
  -1  13   1       34.84       38.34      5.60 o
   0  13   1      111.42      113.84      8.82 o
   1  13   1       55.03       60.91      6.96 o
   2  13   1      175.70      161.35     11.88 o
   3  13   1       77.39       77.37      8.48 o
   4  13   1        9.12       10.19      6.19 o
   5  13   1        4.07        1.58      2.64 o
   6  13   1        3.76        4.56      3.08 o
   7  13   1        5.14        5.06      3.51 o
   8  13   1        8.88       15.53      4.23 o
   9  13   1       14.06       16.85      4.64 o
  -9  14   1        8.32       -0.02      8.82 o
  -8  14   1        5.96        9.83      9.08 o
  -7  14   1        6.77        8.51      3.87 o
  -6  14   1        4.46        4.57      3.36 o
  -5  14   1       10.80       17.20      3.54 o
  -4  14   1       53.45       56.23      4.55 o
  -3  14   1       33.44       30.62      3.39 o
  -2  14   1       21.42       19.79      3.48 o
  -1  14   1        0.06        0.68      2.21 o
   0  14   1      199.07      115.20     10.01 o
   1  14   1       23.05       26.47      5.60 o
   2  14   1       35.65       40.04      6.62 o
   3  14   1       11.65       16.29      5.77 o
   4  14   1       96.85       90.43     10.01 o
   5  14   1        7.18        9.37      2.97 o
   6  14   1        0.17       -1.61      2.92 o
   7  14   1        8.84        7.19     10.18 o
   8  14   1        1.99        2.56      4.75 o
  -8  15   1        0.25       -1.79      3.86 o
  -7  15   1        3.93       -0.16      3.51 o
  -6  15   1       10.84        5.87     10.01 o
  -5  15   1       25.71       38.68     10.01 o
  -4  15   1       26.08       34.58      7.80 o
  -3  15   1       34.29       33.91      3.51 o
  -2  15   1       21.58       25.96      5.77 o
   1  15   1       29.10       34.10      6.45 o
   2  15   1        3.44        4.41      4.75 o
   3  15   1       14.73       13.23      5.77 o
   4  15   1        2.22        3.39      5.77 o
   5  15   1       18.72       20.19      7.13 o
   6  15   1        8.03        6.73      4.24 o
   7  15   1        3.05        3.81      3.47 o
   8  15   1        0.22       -2.04      4.24 o
  -7  16   1        8.96        7.61      5.17 o
  -6  16   1        6.30        6.95      6.11 o
  -5  16   1        0.90        2.28      3.39 o
  -4  16   1        1.52       -2.64      2.64 o
  -3  16   1        8.71        4.24      5.60 o
   2  16   1        8.46        7.97      5.77 o
   3  16   1        2.93       -4.92      4.92 o
   4  16   1        3.36       -2.04      5.77 o
   5  16   1       18.25       27.15      8.14 o
   6  16   1       20.98       15.44      7.63 o
   7  16   1        2.49        5.43      3.90 o
  -6  17   1        9.84       18.97      4.03 o
  -5  17   1        1.94       16.46      7.13 o
  -4  17   1        8.22       16.12      6.79 o
   3  17   1       15.12       20.70      7.30 o
   4  17   1        4.52        0.34      6.28 o
   5  17   1        6.30        6.62      7.13 o
   4  18   1        2.52        4.24      7.30 o
  -4 -18   2        1.18       -7.63      7.63 o
  -3 -18   2       18.39       35.97     10.18 o
  -2 -18   2        9.29        3.50      5.65 o
  -1 -18   2        7.79        8.91      6.36 o
   0 -18   2        8.10        8.25      5.68 o
   1 -18   2        2.52        3.90      6.79 o
  -6 -17   2        7.67       -7.47      7.47 o
  -5 -17   2       16.46       13.70      6.28 o
  -4 -17   2       10.36        4.93      5.55 o
  -3 -17   2        2.83        4.90      4.98 o
  -2 -17   2        5.97       15.88      5.57 o
  -1 -17   2        1.07       -1.19      4.68 o
   0 -17   2        0.15       -2.89      9.25 o
   1 -17   2       29.72       30.13     10.26 o
   2 -17   2        5.01        0.34      5.94 o
   3 -17   2       13.35       15.27      7.30 o
   4 -17   2        1.78       -0.17      6.45 o
  -7 -16   2        4.51       12.05      8.65 o
  -6 -16   2       10.47       18.32      8.31 o
  -5 -16   2        0.05       -4.92      4.92 o
  -4 -16   2       22.23       28.80      6.06 o
  -3 -16   2       37.09       40.29      6.52 o
  -2 -16   2        2.68        0.98      4.26 o
  -1 -16   2       15.23       19.69      5.33 o
   0 -16   2        1.97       -1.64      4.03 o
   1 -16   2        9.16        7.73     10.43 o
   2 -16   2        4.31        9.50      6.28 o
   3 -16   2        1.84        0.51      5.26 o
   4 -16   2       25.89       29.18      7.97 o
   5 -16   2        6.89        3.05      6.62 o
   6 -16   2        1.62        3.05      6.62 o
  -8 -15   2       29.00       31.56      9.50 o
  -7 -15   2        7.88       -6.28      6.28 o
  -6 -15   2        2.29        0.00      6.11 o
  -5 -15   2        5.13        9.25      4.80 o
  -4 -15   2        1.25       -3.85      5.01 o
  -3 -15   2       14.32        3.37      4.47 o
  -2 -15   2        6.38        9.88      5.01 o
  -1 -15   2        4.60        6.30      4.19 o
   0 -15   2       21.54       28.16      5.34 o
   1 -15   2       48.37       44.38      6.70 o
   2 -15   2       39.67       52.94      8.48 o
   3 -15   2       53.44       58.36      8.99 o
   4 -15   2        3.22        5.26      5.43 o
   5 -15   2       13.16       12.39      6.45 o
   6 -15   2       40.26       44.28      8.65 o
   7 -15   2        4.58        5.94      7.13 o
  -8 -14   2        2.11        2.88      6.62 o
  -7 -14   2        5.92       16.29      7.13 o
  -6 -14   2       60.77       59.21      9.67 o
  -5 -14   2        3.38       -1.93      3.66 o
  -4 -14   2       14.43       15.73      6.70 o
  -3 -14   2       10.28        9.97      4.13 o
  -2 -14   2       19.73       27.19      4.86 o
  -1 -14   2       50.88       65.15     13.40 o
   0 -14   2      163.60      185.54     10.60 o
   1 -14   2       37.10       33.00      5.26 o
   2 -14   2        4.92        7.47      5.09 o
   3 -14   2       22.04       19.68      6.28 o
   4 -14   2        0.00        1.36      4.75 o
   5 -14   2       39.86       54.29      8.65 o
   6 -14   2       39.68       58.36      8.99 o
   7 -14   2        3.54       16.97      6.96 o
   8 -14   2        0.01        2.88      6.28 o
  -8 -13   2       20.00       14.25      7.13 o
  -7 -13   2       29.31       28.84      7.80 o
  -6 -13   2       29.96       30.19      5.34 o
  -5 -13   2        5.64        2.45      3.58 o
  -4 -13   2       42.33       50.98      6.62 o
  -3 -13   2       39.32       34.42      5.04 o
  -2 -13   2       53.84       50.50      7.30 o
  -1 -13   2      182.35      187.84     19.43 o
   0 -13   2       14.51       14.19      4.23 o
   1 -13   2      118.04      109.47      9.59 o
   2 -13   2        8.19        8.14      4.92 o
   3 -13   2       54.61       53.95      7.80 o
   4 -13   2       97.55      104.68     10.52 o
   5 -13   2        7.30        9.50      5.60 o
   6 -13   2        2.06        6.28      5.09 o
   7 -13   2        7.10       16.63      6.45 o
   8 -13   2       39.04       58.36      9.50 o
  -8 -12   2        5.74       -2.04      5.60 o
  -7 -12   2       46.17       56.84      8.65 o
  -6 -12   2       21.93       21.38      4.38 o
  -5 -12   2      253.64      238.10     11.52 o
  -4 -12   2      362.04      335.92     14.46 o
  -3 -12   2      198.28      209.36     10.38 o
  -2 -12   2       81.00       83.31      9.76 o
  -1 -12   2       18.26        9.97      3.70 o
   0 -12   2       17.91       17.23      2.91 o
   1 -12   2      311.06      306.00     10.38 o
   2 -12   2      449.86      459.88     18.22 o
   3 -12   2      124.77      122.50     11.03 o
   4 -12   2       38.59       44.96      7.13 o
   5 -12   2       71.57       93.15      9.67 o
   6 -12   2       26.13       35.63      7.30 o
   7 -12   2       16.90       22.06      6.45 o
   8 -12   2       24.92       33.08      7.47 o
  -8 -11   2       24.00       32.75      7.13 o
  -7 -11   2       18.74       16.80      6.28 o
  -6 -11   2      188.78      191.98      9.89 o
  -5 -11   2       13.32        7.76      3.47 o
  -4 -11   2       38.21       35.95      6.28 o
  -3 -11   2      128.45      127.91      9.59 o
  -2 -11   2      107.47      105.14      5.16 o
  -1 -11   2       67.36       62.89      4.04 o
   0 -11   2      410.69      406.36     12.42 o
   1 -11   2      279.06      272.12      9.33 o
   2 -11   2      384.54      363.72     13.91 o
   3 -11   2      153.52      148.46      7.80 o
   4 -11   2       75.02       74.14      8.48 o
   5 -11   2       31.59       41.74      6.62 o
   6 -11   2       15.38        8.48      5.09 o
   7 -11   2        5.94        3.39      4.75 o
   8 -11   2       31.16       40.04      7.30 o
 -11 -10   2        0.75       -0.34      6.28 o
 -10 -10   2        0.61       -5.09      5.43 o
  -9 -10   2       17.78       19.17      6.45 o
  -8 -10   2       23.02       32.94      4.74 o
  -7 -10   2        0.80       -1.53      4.75 o
  -6 -10   2      165.45      169.86      8.68 o
  -5 -10   2      108.33      105.06      5.21 o
  -4 -10   2       54.19       53.49      3.66 o
  -3 -10   2      304.60      298.32      9.67 o
  -2 -10   2       24.39       22.81      2.61 o
  -1 -10   2      154.11      146.46      5.89 o
   0 -10   2      159.90      153.96      9.46 o
   1 -10   2       21.36       23.46      2.68 o
   2 -10   2       73.18       73.83      5.05 o
   3 -10   2       82.94       72.31      5.60 o
   4 -10   2      160.61      156.69      7.94 o
   5 -10   2      128.54      126.06     10.69 o
   6 -10   2       16.91       18.66      5.43 o
   7 -10   2       69.83       85.34      8.99 o
   8 -10   2        2.42        5.77      4.75 o
 -12  -9   2       12.52       20.36      7.63 o
 -11  -9   2        5.11        7.97      6.28 o
 -10  -9   2        2.52        3.73      5.60 o
  -9  -9   2       11.79       -0.17      4.75 o
  -8  -9   2      213.98      224.55     10.44 o
  -7  -9   2        7.17        3.39      4.24 o
  -6  -9   2       17.94       15.79      2.54 o
  -5  -9   2       30.98       31.69      2.94 o
  -4  -9   2       65.29       63.48      3.17 o
  -3  -9   2       33.91       36.97      2.81 o
  -2  -9   2       50.50       51.79      3.22 o
  -1  -9   2      139.17      147.40      4.83 o
   0  -9   2       33.02       30.90      2.24 o
   1  -9   2      423.00      405.58     11.48 o
   2  -9   2       70.70       71.65     10.26 o
   3  -9   2      107.47      100.03      5.80 o
   4  -9   2       24.28       20.30      3.35 o
   5  -9   2       65.59       58.39      4.97 o
   6  -9   2      133.42      120.97     10.35 o
   7  -9   2       65.22       55.31      7.47 o
   8  -9   2       46.70       59.89      7.63 o
 -12  -8   2        5.08        6.96      6.28 o
 -11  -8   2       17.18       18.66      6.79 o
 -10  -8   2       16.85       11.03      5.77 o
  -9  -8   2       53.30       54.80      7.80 o
  -8  -8   2        7.99        5.32      2.13 o
  -7  -8   2       30.76       28.20      3.53 o
  -6  -8   2       10.86       13.55      2.32 o
  -5  -8   2       31.83       28.43      2.20 o
  -4  -8   2      625.25      631.31     21.77 o
  -3  -8   2       55.26       45.94      2.91 o
  -2  -8   2      301.84      296.66     15.22 o
  -1  -8   2      153.32      149.96      4.62 o
   0  -8   2       21.15       20.61      1.86 o
   1  -8   2      204.84      204.71      5.73 o
   2  -8   2      177.93      177.93      5.80 o
   3  -8   2      208.93      196.59      8.29 o
   4  -8   2       26.36       29.10      3.36 o
   5  -8   2      298.27      294.54     11.69 o
   6  -8   2      160.67      167.29     11.54 o
   7  -8   2       61.04       54.12      6.96 o
   8  -8   2       39.43       55.99      7.13 o
 -13  -7   2        0.71       -0.68      6.28 o
 -12  -7   2        8.36        5.43      5.94 o
 -11  -7   2       48.57       41.23      7.63 o
 -10  -7   2        0.31       -0.51      4.75 o
  -9  -7   2       29.87       30.37      6.11 o
  -8  -7   2       64.07       71.84      3.58 o
  -7  -7   2      170.64      175.08      6.45 o
  -6  -7   2      149.40      135.74      5.85 o
  -5  -7   2       25.71       28.48      2.04 o
  -4  -7   2      355.89      365.92     12.39 o
  -3  -7   2      195.77      214.43      7.16 o
  -2  -7   2      969.59      987.86     25.67 o
  -1  -7   2      262.40      268.68      6.82 o
   0  -7   2      430.46      414.54     12.85 o
   1  -7   2      886.38      872.54     21.41 o
   2  -7   2       75.64       74.30      3.39 o
   3  -7   2        4.87        6.96      2.36 o
   4  -7   2       72.02       69.22      3.85 o
   5  -7   2      126.10      126.63      5.48 o
   6  -7   2        1.05       -0.55      2.81 o
   7  -7   2       77.46       79.74      7.97 o
   8  -7   2       30.87       30.71      5.60 o
 -13  -6   2       16.79       14.42      7.30 o
 -12  -6   2       29.31       31.56      7.30 o
 -11  -6   2       43.58       45.81      7.47 o
 -10  -6   2       18.82       19.68      5.94 o
  -9  -6   2       13.56       19.17      5.43 o
  -8  -6   2       33.15       34.40      2.61 o
  -7  -6   2      137.16      127.72      4.37 o
  -6  -6   2      245.94      244.24      6.41 o
  -5  -6   2      635.26      643.79     14.61 o
  -4  -6   2      180.27      189.58      5.65 o
  -3  -6   2      273.23      259.40      8.84 o
  -2  -6   2      107.61      111.54      8.38 o
  -1  -6   2      442.26      436.98     10.01 o
   0  -6   2     2221.66     2354.70     49.29 o
   1  -6   2      269.53      254.34      7.34 o
   2  -6   2      396.39      403.20     10.85 o
   3  -6   2      316.64      326.87      9.24 o
   4  -6   2      831.11      910.50     20.62 o
   5  -6   2      200.60      196.32      6.89 o
   6  -6   2      137.70      128.43      5.64 o
   7  -6   2      153.93      147.33      8.14 o
   8  -6   2       19.52       21.95      3.74 o
   9  -6   2        1.33        5.94      5.26 o
  10  -6   2       28.98       22.90      6.79 o
  11  -6   2        4.86       10.35      6.62 o
  12  -6   2        2.88       -4.58      6.96 o
 -13  -5   2        2.80       -2.54      6.11 o
 -12  -5   2       29.79       40.72      7.30 o
 -11  -5   2      149.00      152.70     12.22 o
 -10  -5   2      160.18      169.16     12.56 o
  -9  -5   2       27.51       26.30      5.43 o
  -8  -5   2       58.98       57.92      3.09 o
  -7  -5   2        2.68        2.18      1.33 o
  -6  -5   2      192.13      207.55      5.80 o
  -5  -5   2      753.36      773.95     16.92 o
  -4  -5   2      234.31      234.26      6.03 o
  -3  -5   2      837.96      884.95     19.61 o
  -2  -5   2      970.58     1042.79     31.80 o
  -1  -5   2      155.29      146.76      4.06 o
   0  -5   2      451.70      449.46     10.43 o
   1  -5   2     1567.12     1649.12     38.12 o
   2  -5   2      325.10      353.53     15.86 o
   3  -5   2      487.08      476.15     12.89 o
   4  -5   2      282.96      274.48      7.97 o
   5  -5   2        6.03        2.99      2.96 o
   6  -5   2      442.17      433.69     13.75 o
   7  -5   2       57.75       61.29      4.66 o
   8  -5   2      444.57      454.82     25.28 o
   9  -5   2       17.53       32.07      6.11 o
  10  -5   2       30.52       35.29      7.30 o
  11  -5   2        1.18       -0.34      5.94 o
  12  -5   2        5.77       12.89      7.13 o
 -13  -4   2        9.54        1.19      5.94 o
 -12  -4   2       30.50       24.60      6.62 o
 -11  -4   2        5.73       -0.68      4.24 o
 -10  -4   2       91.58      104.34      9.33 o
  -9  -4   2      226.20      203.43     13.23 o
  -8  -4   2        9.98       11.68      2.00 o
  -7  -4   2      551.97      558.52     12.52 o
  -6  -4   2     2244.34     2325.89     42.51 o
  -5  -4   2       90.66      101.67      5.98 o
  -4  -4   2      333.38      372.44      8.75 o
  -3  -4   2       22.68       22.62      1.48 o
  -2  -4   2      182.81      188.91      5.66 o
  -1  -4   2      625.33      671.37     14.31 o
   0  -4   2     5416.89     5666.30    158.14 o
   1  -4   2      651.80      645.49     28.33 o
   2  -4   2      445.87      410.11     12.77 o
   3  -4   2     1376.22     1333.31     34.45 o
   4  -4   2      951.55      934.79     22.62 o
   5  -4   2       25.64       23.31      2.15 o
   6  -4   2       11.53        8.53      1.59 o
   7  -4   2      241.17      243.85     13.69 o
   8  -4   2       26.29       29.69      5.77 o
   9  -4   2      123.41      133.70     10.86 o
  10  -4   2        7.47        8.31      5.77 o
  11  -4   2        0.25        2.38      5.77 o
  12  -4   2       21.93       25.11      7.97 o
 -13  -3   2        7.12       19.34      6.96 o
 -12  -3   2        8.34       12.89      5.43 o
 -11  -3   2        6.38       -0.68      4.24 o
 -10  -3   2      133.44      148.80     10.69 o
  -9  -3   2       10.69        9.65      2.94 o
  -8  -3   2      147.77      145.10      6.75 o
  -7  -3   2      131.53      133.26      3.71 o
  -6  -3   2     2745.84     2655.61     41.71 o
  -5  -3   2      236.90      230.22      5.13 o
  -4  -3   2       56.83       55.18      2.13 o
  -3  -3   2      436.62      433.31      9.66 o
  -2  -3   2     2477.26     2638.85     76.55 o
  -1  -3   2     1278.12     1280.37     45.89 o
   0  -3   2     1582.13     1599.07     44.42 o
   1  -3   2     1580.48     1582.35     45.62 o
   2  -3   2      803.76      837.94     24.24 o
   3  -3   2      736.09      689.60     14.60 o
   4  -3   2      839.81      778.31     14.83 o
   5  -3   2      402.48      384.84      8.10 o
   6  -3   2      348.72      334.82      8.32 o
   7  -3   2       63.56       59.24      3.11 o
   8  -3   2      223.25      222.94     13.91 o
   9  -3   2       31.74       36.65      6.45 o
  10  -3   2        9.58       10.18      5.43 o
  11  -3   2        6.36       -0.85      5.94 o
  12  -3   2       22.32       18.15      7.47 o
 -13  -2   2       24.86       29.01      6.96 o
 -12  -2   2       13.98       11.54      5.60 o
 -11  -2   2        9.51       14.42      5.09 o
 -10  -2   2       51.35       57.60      4.80 o
  -9  -2   2       13.26       14.45      3.16 o
  -8  -2   2        2.43        2.85      1.91 o
  -7  -2   2       40.97       37.16      1.69 o
  -6  -2   2      255.35      238.12      4.46 o
  -5  -2   2      278.37      265.55      6.55 o
  -4  -2   2      576.70      537.07     10.45 o
  -3  -2   2     7969.33     8734.63    243.90 o
  -2  -2   2    14755.82    16657.01    456.30 o
  -1  -2   2      285.88      304.55     12.56 o
   0  -2   2     2133.49     2181.67    108.25 o
   1  -2   2      813.58      828.25     19.66 o
   2  -2   2     4829.38     4779.93     94.53 o
   3  -2   2      792.73      796.80     15.35 o
   4  -2   2       51.24       53.34      3.11 o
   5  -2   2      909.50      868.70     16.56 o
   6  -2   2      142.93      127.23      4.28 o
   7  -2   2      447.34      476.83     11.22 o
   8  -2   2      164.32      161.86     16.46 o
   9  -2   2      139.33      158.98     12.22 o
  10  -2   2        9.58        3.39      5.09 o
  11  -2   2        7.62        8.82      6.28 o
  12  -2   2        8.28       18.83      7.30 o
 -13  -1   2       19.56       22.90      6.45 o
 -12  -1   2        5.85        7.30      4.92 o
 -11  -1   2       32.98       39.69      4.50 o
 -10  -1   2      220.10      242.32     10.01 o
  -9  -1   2       81.50       80.92      5.60 o
  -8  -1   2      513.70      506.57     13.80 o
  -7  -1   2      296.45      294.93      8.25 o
  -6  -1   2      200.10      217.22      4.52 o
  -5  -1   2     1113.01     1071.54     18.36 o
  -4  -1   2      594.58      612.06     12.82 o
  -3  -1   2    12307.02    13208.86    290.67 o
  -2  -1   2     7064.01     8302.35    234.18 o
  -1  -1   2     2436.87     2915.01    110.96 o
   0  -1   2     1377.87     1469.56     66.88 o
   1  -1   2    11089.77    11549.63    259.64 o
   2  -1   2     1116.80     1017.64     18.70 o
   3  -1   2       87.31       92.90      3.01 o
   4  -1   2      243.87      231.87      5.27 o
   5  -1   2       49.90       49.07      2.26 o
   6  -1   2       25.37       28.73      4.26 o
   7  -1   2      218.70      226.52      6.51 o
   8  -1   2       13.18       10.66      2.29 o
   9  -1   2       55.84       70.83      5.31 o
  10  -1   2       53.98       70.41      8.31 o
  11  -1   2        7.23       20.70      6.62 o
  12  -1   2       32.89       43.43      8.31 o
 -14   0   2        0.18       -4.58      5.43 o
 -13   0   2       39.79       60.40      7.97 o
 -12   0   2       77.79       74.82      7.97 o
 -11   0   2        0.06       -1.70      3.56 o
 -10   0   2        8.83       11.57      3.23 o
  -9   0   2      251.53      271.55     10.59 o
  -8   0   2       15.15       18.59      3.14 o
  -7   0   2      268.60      297.44      8.72 o
  -6   0   2      220.03      221.89      5.95 o
  -5   0   2       78.17       67.81      2.29 o
  -4   0   2      364.56      396.69      8.66 o
  -3   0   2     2598.22     2740.24     55.20 o
  -2   0   2       21.08       15.00      3.05 o
  -1   0   2     9334.34    10571.35    487.02 o
   0   0   2       31.80       32.59      2.88 o
   1   0   2        8.77       10.82      0.82 o
   2   0   2     7517.84     7064.98    125.82 o
   3   0   2       99.37       92.11      3.00 o
   4   0   2      898.91      857.23     16.22 o
   5   0   2      214.54      240.70      5.62 o
   6   0   2     1843.30     1806.74     42.70 o
   7   0   2      250.25      252.57      7.99 o
   8   0   2       17.72       14.78      2.44 o
   9   0   2      201.55      198.93      7.54 o
  10   0   2        0.32       -4.41      4.58 o
  11   0   2        0.50       -4.92      4.92 o
  12   0   2        1.07        0.85      6.28 o
 -13   1   2       19.54       28.33      6.45 o
 -12   1   2        5.95        7.32      3.83 o
 -11   1   2       33.98       35.17      6.96 o
 -10   1   2      220.51      231.09      9.92 o
  -9   1   2       84.70       89.12      5.55 o
  -8   1   2      513.65      521.41     25.52 o
  -7   1   2      289.27      287.50      8.37 o
  -6   1   2      199.18      231.31      9.84 o
  -5   1   2     1122.90     1106.44     19.95 o
  -4   1   2      592.29      603.91     10.44 o
  -3   1   2    12279.81    12327.92    205.96 o
  -2   1   2     7112.46     8058.46    233.88 o
  -1   1   2     2422.46     2656.94     66.47 o
   0   1   2     1329.61     1383.27     28.76 o
   1   1   2    11176.16    11082.60    223.33 o
   2   1   2     1123.22     1024.27     21.77 o
   3   1   2       83.74       83.52      2.87 o
   4   1   2      244.20      235.89      5.89 o
   5   1   2       50.94       54.45      2.56 o
   6   1   2       25.24       28.00      3.16 o
   7   1   2      219.14      217.85      7.38 o
   8   1   2       13.94        9.75      2.94 o
   9   1   2       57.19       65.91      4.43 o
  10   1   2       55.71       57.88      4.47 o
  11   1   2        7.57        5.43      5.77 o
  12   1   2       32.48       36.31      7.80 o
 -13   2   2       25.24       31.65      6.70 o
 -12   2   2       13.84        9.90      6.87 o
 -11   2   2        9.84       13.91      3.45 o
 -10   2   2       51.21       50.96      4.56 o
  -9   2   2       14.21       15.70      2.62 o
  -8   2   2        2.15        4.34      2.06 o
  -7   2   2       38.09       38.58      2.17 o
  -6   2   2      243.01      233.25      5.89 o
  -5   2   2      292.29      287.41      6.40 o
  -4   2   2      574.02      531.83     11.32 o
  -3   2   2     8086.02     8384.55    196.36 o
  -2   2   2    14695.46    15629.76    318.68 o
  -1   2   2      278.35      277.03      6.25 o
   0   2   2     2149.44     2220.33     51.18 o
   1   2   2      816.24      788.30     16.53 o
   2   2   2     4818.99     4736.15     94.60 o
   3   2   2      808.66      853.48     17.21 o
   4   2   2       54.70       55.01      3.67 o
   5   2   2      880.09      828.36     18.11 o
   6   2   2      146.39      133.20      5.66 o
   7   2   2      446.65      457.93     12.89 o
   8   2   2      167.08      163.98      6.43 o
   9   2   2      141.85      165.96      6.86 o
  10   2   2        9.67        6.62      2.98 o
  11   2   2        7.44        9.30      3.55 o
  12   2   2        8.67       10.35      6.62 o
 -13   3   2        7.24        5.55      3.85 o
 -12   3   2        8.25        9.35      3.64 o
 -11   3   2        7.38        5.26      4.67 o
 -10   3   2      134.79      144.61      7.38 o
  -9   3   2       11.85       11.65      2.38 o
  -8   3   2      145.04      136.36      5.41 o
  -7   3   2      127.75      118.34      6.54 o
  -6   3   2     2753.74     2743.46     72.02 o
  -5   3   2      224.78      205.85      8.20 o
  -4   3   2       57.25       55.38      2.75 o
  -3   3   2      437.51      416.20     10.77 o
  -2   3   2     2457.54     2524.14     59.73 o
  -1   3   2     1279.99     1278.72     27.06 o
   0   3   2     1571.57     1533.57     31.61 o
   1   3   2     1598.25     1608.10     43.37 o
   2   3   2      785.43      782.37     16.70 o
   3   3   2      752.24      701.87     14.73 o
   4   3   2      822.50      785.13     16.58 o
   5   3   2      395.92      385.05      9.00 o
   6   3   2      345.75      345.61      8.45 o
   7   3   2       60.55       59.43      3.99 o
   8   3   2      229.34      234.47      8.09 o
   9   3   2       31.89       30.92      3.62 o
  10   3   2        8.66        5.32      3.13 o
  11   3   2        5.88        6.29      3.32 o
  12   3   2       21.55       25.11      7.13 o
 -13   4   2        9.80       20.02      8.14 o
 -12   4   2       30.42       33.55      4.50 o
 -11   4   2        5.88        2.93      2.92 o
 -10   4   2       89.59       96.80      4.92 o
  -9   4   2      222.51      226.25      7.44 o
  -8   4   2        9.82       12.22      2.07 o
  -7   4   2      564.86      565.52     22.79 o
  -6   4   2     2216.18     2204.18     66.01 o
  -5   4   2       82.17       89.86      5.94 o
  -4   4   2      338.69      385.98     12.35 o
  -3   4   2       21.57       23.14      1.78 o
  -2   4   2      189.80      192.31      5.38 o
  -1   4   2      598.65      637.06     17.29 o
   0   4   2     5434.71     5602.99    112.61 o
   1   4   2      652.57      650.22     12.04 o
   2   4   2      447.79      407.22      8.89 o
   3   4   2     1403.28     1341.94     41.61 o
   4   4   2      948.22      928.72     22.57 o
   5   4   2       27.69       23.12      2.33 o
   6   4   2       12.17       13.11      2.61 o
   7   4   2      239.58      244.56      8.09 o
   8   4   2       27.78       30.63      4.46 o
   9   4   2      121.16      126.08      6.22 o
  10   4   2        7.35        3.07      2.93 o
  11   4   2        0.18        2.71      3.24 o
  12   4   2       20.95       20.56      4.21 o
 -13   5   2        2.71       -5.60      6.96 o
 -12   5   2       29.02       39.70      8.31 o
 -11   5   2      147.78      185.95     13.74 o
 -10   5   2      163.05      201.66      9.60 o
  -9   5   2       28.06       22.11      4.75 o
  -8   5   2       59.87       61.35      4.95 o
  -7   5   2        2.64        1.99      2.44 o
  -6   5   2      199.24      215.01     12.39 o
  -5   5   2      741.39      736.91     23.44 o
  -4   5   2      228.24      232.58      8.63 o
  -3   5   2      841.71      910.36     21.67 o
  -2   5   2      935.12      953.02     29.32 o
  -1   5   2      153.39      144.55      4.44 o
   0   5   2      467.41      467.36      9.88 o
   1   5   2     1563.24     1544.30     28.31 o
   2   5   2      317.60      340.04      8.99 o
   3   5   2      476.44      433.17     11.96 o
   4   5   2      282.96      275.33      7.98 o
   5   5   2        6.47        5.19      1.79 o
   6   5   2      438.93      446.04     12.20 o
   7   5   2       60.07       62.71      4.13 o
   8   5   2      450.77      462.36     16.40 o
   9   5   2       16.57       12.15      3.02 o
  10   5   2       31.16       37.85      5.44 o
  11   5   2        1.11       -0.29      3.49 o
  12   5   2        5.94       10.91      3.85 o
 -13   6   2       17.05       22.90      8.48 o
 -12   6   2       30.05       25.45      8.14 o
 -11   6   2       42.51       38.84      5.52 o
 -10   6   2       18.06       22.35      5.43 o
  -9   6   2       13.89       12.71      4.67 o
  -8   6   2       32.80       30.45      4.15 o
  -7   6   2      134.62      120.69      7.97 o
  -6   6   2      246.85      240.32      9.51 o
  -5   6   2      636.57      646.85     20.38 o
  -4   6   2      179.37      188.47      7.48 o
  -3   6   2      283.10      281.74      7.56 o
  -2   6   2      112.02      116.83      3.97 o
  -1   6   2      432.75      414.88     10.87 o
   0   6   2     2237.26     2333.25     54.67 o
   1   6   2      268.10      261.55     11.74 o
   2   6   2      400.46      392.05     10.22 o
   3   6   2      323.81      330.07      8.98 o
   4   6   2      818.44      853.15     21.65 o
   5   6   2      207.61      199.65      6.60 o
   6   6   2      134.58      120.11      5.28 o
   7   6   2      150.94      139.71     11.30 o
   8   6   2       21.26       18.78      4.03 o
   9   6   2        1.28       -0.60      3.86 o
  10   6   2       28.95       25.55      4.02 o
  11   6   2        4.56        7.34      3.48 o
  12   6   2        2.89        2.52      3.53 o
 -13   7   2        0.77        6.96      7.47 o
 -12   7   2        8.19       14.42      5.10 o
 -11   7   2       48.12       44.30      5.77 o
 -10   7   2        0.25       -4.08      7.47 o
  -9   7   2       28.48       23.95     10.43 o
  -8   7   2       62.62       76.47      8.74 o
  -7   7   2      169.73      161.13      7.94 o
  -6   7   2      146.09      125.91      6.50 o
  -5   7   2       24.03       26.60      3.04 o
  -4   7   2      354.64      371.34      9.93 o
  -3   7   2      192.81      214.54      6.42 o
  -2   7   2      978.31     1007.77     24.09 o
  -1   7   2      269.49      260.23     12.13 o
   0   7   2      442.40      406.85     10.60 o
   1   7   2      886.74      833.91     20.58 o
   2   7   2       72.95       71.80      3.33 o
   3   7   2        5.43        6.38      1.52 o
   4   7   2       69.57       67.10      3.46 o
   5   7   2      126.88      117.90      4.96 o
   6   7   2        1.24        0.61      2.06 o
   7   7   2       74.67       70.57      5.04 o
   8   7   2       30.31       33.20      3.42 o
   9   7   2       41.01       44.44      3.95 o
  10   7   2       30.18       46.96      8.23 o
  11   7   2        5.19        4.27      3.14 o
 -12   8   2        4.70        6.60      4.95 o
 -11   8   2       17.74       19.99      5.03 o
 -10   8   2       17.25       20.44      4.56 o
  -9   8   2       52.23       55.19      5.48 o
  -8   8   2        8.43       10.95      3.71 o
  -7   8   2       30.05       30.59      5.01 o
  -6   8   2       11.60        9.65      2.73 o
  -5   8   2       31.38       29.11      3.33 o
  -4   8   2      621.01      609.20     16.62 o
  -3   8   2       59.33       52.66      3.86 o
  -2   8   2      301.68      316.42      8.52 o
  -1   8   2      152.43      140.20      9.33 o
   0   8   2       22.16       24.55      2.07 o
   1   8   2      202.38      193.84      5.51 o
   2   8   2      178.06      168.19      3.94 o
   3   8   2      209.88      204.91      5.29 o
   4   8   2       24.29       25.96      2.38 o
   5   8   2      297.73      296.35      8.85 o
   6   8   2      152.82      154.98      6.10 o
   7   8   2       63.98       67.66      4.07 o
   8   8   2       38.74       40.69      3.61 o
   9   8   2       11.52       10.47      3.03 o
  10   8   2        4.84        6.42      2.94 o
  11   8   2        5.01        4.27      3.17 o
 -12   9   2       12.73       16.65      5.38 o
 -11   9   2        5.12       -0.06      4.40 o
 -10   9   2        2.57        0.34      5.60 o
  -9   9   2       10.76        4.97      3.78 o
  -8   9   2      215.31      216.02     11.71 o
  -7   9   2        7.94        7.99      3.21 o
  -6   9   2       17.80       17.28      3.21 o
  -5   9   2       30.67       31.92      3.58 o
  -4   9   2       65.93       61.00      5.98 o
  -3   9   2       34.17       39.54      2.56 o
  -2   9   2       50.20       52.23      2.84 o
  -1   9   2      136.13      155.12      6.16 o
   0   9   2       35.45       34.17      1.95 o
   1   9   2      426.54      433.95      9.47 o
   2   9   2       65.83       66.30      2.99 o
   3   9   2      110.63      109.20      4.17 o
   4   9   2       24.08       20.64      2.31 o
   5   9   2       64.65       63.22      5.61 o
   6   9   2      133.19      126.74      5.31 o
   7   9   2       65.40       66.39      4.06 o
   8   9   2       47.61       51.08      3.76 o
   9   9   2       43.21       43.89      3.76 o
  10   9   2       42.43       50.89      4.76 o
  11   9   2        1.15       -3.30      6.87 o
 -12  10   2       10.77       16.97      7.47 o
 -11  10   2        0.64        1.59      4.30 o
 -10  10   2        0.60        0.80      3.79 o
  -9  10   2       18.04       16.47      4.32 o
  -8  10   2       22.61       18.49      4.13 o
  -7  10   2        0.68        1.68      3.04 o
  -6  10   2      165.85      161.65      8.02 o
  -5  10   2      110.80      113.20      6.30 o
  -4  10   2       50.87       54.96      4.15 o
  -3  10   2      300.03      309.07      8.80 o
  -2  10   2       23.67       27.50      2.41 o
  -1  10   2      151.56      152.51     12.98 o
   0  10   2      160.14      157.86      6.62 o
   1  10   2       21.34       20.50      2.01 o
   2  10   2       73.85       75.04      8.06 o
   3  10   2       84.60       75.35      3.48 o
   4  10   2      161.06      160.97      8.01 o
   5  10   2      129.02      130.97      6.48 o
   6  10   2       17.40       18.44      2.48 o
   7  10   2       72.04       79.87      7.83 o
   8  10   2        2.58        3.26      3.58 o
   9  10   2       13.52        8.59      4.03 o
  10  10   2        0.80       -2.59      6.62 o
 -11  11   2        6.30        5.09      4.64 o
 -10  11   2        7.84       14.80      4.60 o
  -9  11   2        6.51       11.54      4.15 o
  -8  11   2       24.76       35.19      8.74 o
  -7  11   2       18.30       12.23      3.71 o
  -6  11   2      190.89      189.97      9.01 o
  -5  11   2       13.47        9.85      3.10 o
  -4  11   2       38.37       34.97      3.82 o
  -3  11   2      130.00      138.35      7.50 o
  -2  11   2      108.92      112.04      4.56 o
  -1  11   2       65.61       62.46      4.02 o
   0  11   2      408.94      409.60     15.40 o
   1  11   2      285.77      282.07      9.97 o
   2  11   2      383.42      340.71     20.27 o
   3  11   2      150.60      146.48      6.62 o
   4  11   2       76.85       74.71      4.69 o
   5  11   2       31.66       33.96      3.83 o
   6  11   2       15.20       14.97      3.39 o
   7  11   2        6.27       12.70      3.50 o
   8  11   2       31.83       39.11      5.60 o
   9  11   2        0.56        2.97      3.91 o
  10  11   2        0.20       -1.77      6.45 o
 -11  12   2        1.75        2.54      6.11 o
 -10  12   2        3.15        2.44      4.36 o
  -9  12   2        2.62       -2.01      3.66 o
  -8  12   2        5.70        0.11      3.47 o
  -7  12   2       46.83       48.49      7.80 o
  -6  12   2       20.62       20.60      3.95 o
  -5  12   2      256.66      250.48     13.57 o
  -4  12   2      357.11      342.35     12.61 o
  -3  12   2      199.58      193.07      8.41 o
  -2  12   2       82.26       88.09      7.65 o
  -1  12   2       18.27       16.25      2.61 o
   0  12   2       18.05       20.20      2.76 o
   1  12   2      311.69      314.35     15.44 o
   2  12   2      451.18      458.80     15.03 o
   3  12   2      124.73      115.20     10.35 o
   4  12   2       39.95       36.04      5.01 o
   5  12   2       69.54       75.35      5.40 o
   6  12   2       26.85       31.56      4.11 o
   7  12   2       16.74       15.41      3.83 o
   8  12   2       25.46       31.19      4.80 o
   9  12   2        9.49        8.48      4.33 o
 -10  13   2        5.70        4.85      4.60 o
  -9  13   2        1.36        4.46      4.16 o
  -8  13   2       20.32       20.84      5.01 o
  -7  13   2       29.41       31.34      4.69 o
  -6  13   2       30.23       39.02      4.67 o
  -5  13   2        5.30       -0.32      2.89 o
  -4  13   2       42.66       48.96      4.44 o
  -3  13   2       40.04       38.50      4.41 o
  -2  13   2       52.90       51.53      4.00 o
  -1  13   2      181.57      193.51      8.14 o
   0  13   2       14.63       14.97      2.70 o
   1  13   2      118.60      128.61     10.35 o
   2  13   2        7.72        7.80      4.92 o
   3  13   2       55.39       48.86      7.63 o
   4  13   2       95.87       95.69     10.01 o
   5  13   2        7.11        7.64      6.87 o
   6  13   2        1.97       -2.16      2.77 o
   7  13   2        6.76        5.53      3.51 o
   8  13   2       38.64       51.69      5.49 o
   9  13   2        5.42        6.52      6.87 o
  -9  14   2        4.28       -0.33      4.11 o
  -8  14   2        2.09        2.98      3.91 o
  -7  14   2        6.17        8.95      3.82 o
  -6  14   2       59.29       75.13      6.11 o
  -5  14   2        3.03        5.62      3.13 o
  -4  14   2       14.93       14.80      3.73 o
  -3  14   2       10.65       12.28      2.92 o
  -2  14   2       19.45       19.73      3.13 o
  -1  14   2       52.19       56.33      4.92 o
   0  14   2      162.55      190.70     12.89 o
   1  14   2       37.13       35.29      6.45 o
   2  14   2        5.27        7.30      5.26 o
   3  14   2       21.58       24.26      6.62 o
   4  14   2        0.01       -5.43      5.43 o
   5  14   2       39.28       35.63      7.97 o
   6  14   2       40.25       45.68      5.01 o
   7  14   2        3.46        2.35      3.38 o
   8  14   2        0.00       -1.04      3.51 o
  -8  15   2       29.02       40.88      5.49 o
  -7  15   2        7.65        7.19      3.95 o
  -6  15   2        2.16       -0.09      3.33 o
  -5  15   2        5.00        6.22      3.29 o
  -4  15   2        1.21        0.06      2.89 o
  -3  15   2       14.04       13.17      5.43 o
  -2  15   2        6.70        6.96      3.05 o
   1  15   2       49.61       45.30      7.13 o
   2  15   2       38.69       47.34      7.80 o
   3  15   2       53.80       60.57      8.65 o
   4  15   2        3.38       -5.09      5.43 o
   5  15   2       13.16       16.63      7.63 o
   6  15   2       39.93       53.95      9.67 o
   7  15   2        4.74        7.23      6.19 o
  -7  16   2        4.54        0.71      4.16 o
  -6  16   2       10.75       17.70      4.75 o
  -5  16   2        0.04        0.63      3.16 o
  -4  16   2       22.78       34.89      4.16 o
  -3  16   2       36.14       43.94      4.92 o
   2  16   2        4.44        9.16      6.28 o
   3  16   2        1.93        1.19      5.77 o
   4  16   2       25.34       31.73      7.97 o
   5  16   2        7.03        6.45      7.13 o
   6  16   2        1.70       -3.56      6.96 o
  -6  17   2        7.76        7.36      3.95 o
  -5  17   2       16.47       19.56      4.08 o
  -4  17   2       10.35       11.20      3.90 o
   3  17   2       13.16       16.29      7.63 o
   4  17   2        1.78       -2.04      6.79 o
   5  17   2        0.06       -5.26      6.79 o
  -4 -18   3        1.89        5.77      8.14 o
  -3 -18   3        1.79       -5.26      6.96 o
  -2 -18   3        2.31        5.60      7.30 o
  -1 -18   3        2.79       -5.77      5.77 o
   0 -18   3        3.52        0.85      6.62 o
  -6 -17   3        0.08       -7.30      7.30 o
  -5 -17   3        1.07       -6.52      6.96 o
  -4 -17   3       16.02       14.29      7.80 o
  -3 -17   3        0.04       -3.14      8.40 o
  -2 -17   3       27.57       30.75      8.06 o
  -1 -17   3        5.21        5.09      6.62 o
   0 -17   3       18.39       27.49      7.97 o
   1 -17   3        6.52       14.59      7.13 o
   2 -17   3        2.20        8.65      6.62 o
   3 -17   3       18.84       39.02      8.99 o
  -7 -16   3        4.68       -3.05      7.97 o
  -6 -16   3       16.38        4.92      7.97 o
  -5 -16   3       10.21       14.66      5.63 o
  -4 -16   3       12.17        8.08      6.62 o
  -3 -16   3       64.77       69.62      7.56 o
  -2 -16   3        6.58        7.75      4.85 o
  -1 -16   3        4.78        2.83      4.47 o
   0 -16   3       16.55       27.99      7.63 o
   1 -16   3       60.93       65.15      9.50 o
   2 -16   3        1.94        1.87      5.60 o
   3 -16   3        2.32        3.73      5.77 o
   4 -16   3       19.33       33.08      7.80 o
   5 -16   3       11.09       13.57      6.79 o
  -8 -15   3        0.40       -7.30      7.30 o
  -7 -15   3        0.29       -6.45      6.45 o
  -6 -15   3       13.88        3.56      7.13 o
  -5 -15   3       17.39       16.08      5.02 o
  -4 -15   3       30.30       41.73     14.59 o
  -3 -15   3        1.51       -4.41      4.41 o
  -2 -15   3        3.69        5.73      5.01 o
  -1 -15   3       24.31       21.85     10.69 o
   0 -15   3        4.45       10.86      5.77 o
   1 -15   3       21.92       20.36      6.62 o
   2 -15   3        9.79        9.84      6.11 o
   3 -15   3       26.52       33.25      7.47 o
   4 -15   3       10.95       21.55      7.13 o
   5 -15   3        2.94       13.23      6.45 o
   6 -15   3       11.87       11.37      7.13 o
   7 -15   3       31.90       20.87      7.80 o
  -8 -14   3       37.07       54.46     10.18 o
  -7 -14   3        1.86        3.56      6.62 o
  -6 -14   3        1.53        1.02      6.28 o
  -5 -14   3        1.35       -1.82      3.89 o
  -4 -14   3        5.81        1.05      3.95 o
  -3 -14   3       26.94       37.22     15.18 o
  -2 -14   3       17.47        7.30      6.02 o
  -1 -14   3       10.11        9.44      8.65 o
   0 -14   3      110.68       96.54     10.69 o
   1 -14   3       28.14       20.53      6.11 o
   2 -14   3       65.97       77.88      9.67 o
   3 -14   3        0.45        9.16      5.60 o
   4 -14   3        5.87        6.11      5.26 o
   5 -14   3        0.27       -2.38      4.75 o
   6 -14   3       30.53       40.38      8.14 o
   7 -14   3        7.78       21.21      7.30 o
  -8 -13   3       21.86       21.38      7.97 o
  -7 -13   3       45.06       54.97      9.50 o
  -6 -13   3       61.82       65.60      6.52 o
  -5 -13   3        0.30        1.32      3.62 o
  -4 -13   3       60.03       55.09      7.30 o
  -3 -13   3      166.79      168.11      9.65 o
  -2 -13   3      130.54      131.28      8.63 o
  -1 -13   3      206.21      222.96     11.27 o
   0 -13   3      168.74      165.02      9.82 o
   1 -13   3        8.59       14.08      5.60 o
   2 -13   3      133.21      135.22     11.88 o
   3 -13   3       65.83       75.16      9.16 o
   4 -13   3       71.73       72.62      9.16 o
   5 -13   3       46.55       61.08      8.82 o
   6 -13   3       12.96        8.82      5.77 o
   7 -13   3        8.64       17.14      6.62 o
   8 -13   3       29.39       46.15      8.82 o
  -8 -12   3       37.37       42.93      8.65 o
  -7 -12   3       57.27       51.58      8.82 o
  -6 -12   3       38.33       33.20      4.95 o
  -5 -12   3       11.04       10.75      3.99 o
  -4 -12   3      107.49      100.36      7.44 o
  -3 -12   3       28.17       38.22      7.38 o
  -2 -12   3      123.45      132.75     15.35 o
  -1 -12   3      100.28       94.87      7.13 o
   0 -12   3      114.87      117.69      7.89 o
   1 -12   3        7.88       12.05      5.26 o
   2 -12   3      346.39      311.33     20.70 o
   3 -12   3       20.68       22.40      5.77 o
   4 -12   3        1.00        6.28      4.92 o
   5 -12   3        5.54        8.31      4.92 o
   6 -12   3        5.64        8.31      5.26 o
   7 -12   3        6.57        9.84      5.26 o
   8 -12   3       10.29       24.43      7.30 o
 -11 -11   3        3.21       11.88      7.13 o
  -8 -11   3        2.06       -4.92      5.09 o
  -7 -11   3       19.22       20.53      6.79 o
  -6 -11   3       31.41       32.95      4.73 o
  -5 -11   3       60.42       53.72      5.38 o
  -4 -11   3       74.57       68.58      5.97 o
  -3 -11   3       70.43       66.36     12.13 o
  -2 -11   3       51.18       50.92      4.60 o
  -1 -11   3      152.42      155.92      6.51 o
   0 -11   3      225.71      221.06      8.28 o
   1 -11   3      295.57      286.71     11.64 o
   2 -11   3      276.05      230.23     16.12 o
   3 -11   3      144.05      148.46     11.54 o
   4 -11   3      106.59       92.30      9.84 o
   5 -11   3      134.22      123.01     11.20 o
   6 -11   3       23.63       35.46      6.62 o
   7 -11   3        7.78       10.52      5.43 o
   8 -11   3       19.27       29.69      6.96 o
 -12 -10   3       12.74       11.71      7.63 o
 -11 -10   3        1.65        0.85      5.94 o
 -10 -10   3       11.55       10.35      6.28 o
  -9 -10   3       11.78       16.63      6.11 o
  -8 -10   3       12.51       16.46      6.28 o
  -7 -10   3        0.21       -4.41      4.41 o
  -6 -10   3      116.93      121.84      7.32 o
  -5 -10   3      141.83      147.46      6.21 o
  -4 -10   3      174.10      174.81      6.83 o
  -3 -10   3      141.75      128.60      5.73 o
  -2 -10   3      187.96      192.78      7.03 o
  -1 -10   3      206.10      198.92      7.38 o
   0 -10   3      165.93      151.20      7.32 o
   1 -10   3       26.74       30.35      3.74 o
   2 -10   3      558.83      514.84     18.57 o
   3 -10   3      428.16      394.66     14.94 o
   4 -10   3      127.19      111.81     10.35 o
   5 -10   3        4.74        9.16      4.58 o
   6 -10   3        4.38        3.39      4.24 o
   7 -10   3        3.76        5.94      4.75 o
   8 -10   3       44.40       72.62      8.65 o
 -12  -9   3       24.02       22.74      7.80 o
 -11  -9   3        3.55        3.22      5.60 o
 -10  -9   3       38.61       41.06      7.47 o
  -9  -9   3       29.04       22.06      6.45 o
  -8  -9   3       34.86       39.52     10.69 o
  -7  -9   3       47.01       33.61      4.20 o
  -6  -9   3        5.82        9.50      2.40 o
  -5  -9   3       46.65       46.33      3.53 o
  -4  -9   3        8.24        8.86      2.18 o
  -3  -9   3       18.44       16.71      2.40 o
  -2  -9   3       41.93       36.41      4.34 o
  -1  -9   3      766.15      753.91     17.33 o
   0  -9   3      105.94       97.22      5.40 o
   1  -9   3      262.56      256.66     14.15 o
   2  -9   3       11.71       12.14      2.88 o
   3  -9   3       85.82       86.41      5.82 o
   4  -9   3       48.80       50.25      4.86 o
   5  -9   3      135.56      135.73     10.69 o
   6  -9   3       13.17        5.77      4.24 o
   7  -9   3       17.71       24.43      5.77 o
   8  -9   3       25.27       28.84      6.11 o
 -12  -8   3        0.81        2.04      6.11 o
 -11  -8   3        0.08        0.68      5.77 o
 -10  -8   3        0.16       -0.85      4.92 o
  -9  -8   3       26.32       13.91      5.77 o
  -8  -8   3       71.15       60.17      4.25 o
  -7  -8   3        6.07        6.05      2.99 o
  -6  -8   3      188.51      200.04      6.04 o
  -5  -8   3       41.99       46.28      2.77 o
  -4  -8   3      100.72      103.62      4.14 o
  -3  -8   3        4.59        1.69      1.60 o
  -2  -8   3      159.41      161.53      5.88 o
  -1  -8   3      142.12      149.80      4.91 o
   0  -8   3       49.90       52.85      6.90 o
   1  -8   3       95.80      105.16      4.53 o
   2  -8   3      447.72      433.24     15.19 o
   3  -8   3       65.22       68.48      4.73 o
   4  -8   3      993.41      937.45     29.95 o
   5  -8   3       52.45       46.83      6.45 o
   6  -8   3      145.66      127.25     10.52 o
   7  -8   3       22.36       23.58      5.60 o
   8  -8   3        4.38       10.01      4.75 o
 -13  -7   3        2.89       -4.41      6.11 o
 -12  -7   3       12.65        7.30      6.11 o
 -11  -7   3       21.47       14.08      6.28 o
 -10  -7   3       19.93       11.71      5.43 o
  -9  -7   3       89.31       83.56     15.18 o
  -8  -7   3      147.28      146.00      6.18 o
  -7  -7   3       59.09       56.76      4.54 o
  -6  -7   3       16.56       11.58      1.81 o
  -5  -7   3      108.90       95.52      4.36 o
  -4  -7   3        7.89        5.95      1.67 o
  -3  -7   3      148.96      147.87      8.98 o
  -2  -7   3      104.79      114.51      4.68 o
  -1  -7   3     1444.34     1496.72     46.23 o
   0  -7   3        8.34        3.65      1.94 o
   1  -7   3       29.09       34.61      4.08 o
   2  -7   3        2.76        3.43      1.59 o
   3  -7   3      242.96      235.90      7.62 o
   4  -7   3       31.92       33.87      2.99 o
   5  -7   3      186.23      179.31      8.52 o
   6  -7   3      326.81      330.17     18.15 o
   7  -7   3      149.51      139.63     11.20 o
   8  -7   3        7.08       10.01      4.75 o
 -13  -6   3       33.36       37.33      7.97 o
 -12  -6   3       10.41        9.84      5.94 o
 -11  -6   3       12.61       10.69      5.60 o
 -10  -6   3       98.81      100.27      9.33 o
  -9  -6   3      313.49      293.52     16.97 o
  -8  -6   3      165.87      158.47      6.20 o
  -7  -6   3       56.06       60.17      4.19 o
  -6  -6   3        8.21        6.37      2.28 o
  -5  -6   3      286.82      298.66      7.99 o
  -4  -6   3      510.77      529.74     12.24 o
  -3  -6   3     1188.53     1280.40     32.67 o
  -2  -6   3      154.69      147.91      5.05 o
  -1  -6   3     1419.05     1438.45     34.79 o
   0  -6   3      787.14      829.72     24.59 o
   1  -6   3      965.30     1029.78     41.82 o
   2  -6   3      156.34      174.20      9.76 o
   3  -6   3      300.78      327.41      9.87 o
   4  -6   3      952.34      906.81     26.42 o
   5  -6   3      285.54      273.53      8.62 o
   6  -6   3       19.45       17.48      4.41 o
   7  -6   3       57.88       59.38      6.96 o
   8  -6   3       20.81       24.26      5.26 o
 -13  -5   3        8.32        9.67      6.45 o
 -12  -5   3       22.66       29.52      6.79 o
 -11  -5   3       45.06       46.66      6.96 o
 -10  -5   3       52.68       57.18      7.47 o
  -9  -5   3      146.65      144.10      7.44 o
  -8  -5   3       98.47       87.85      3.41 o
  -7  -5   3      279.53      291.59      7.56 o
  -6  -5   3      127.26      140.26      4.40 o
  -5  -5   3       35.13       41.51      2.30 o
  -4  -5   3      134.09      116.07      3.84 o
  -3  -5   3      653.99      629.90     16.75 o
  -2  -5   3     1754.06     1835.94     53.84 o
  -1  -5   3     1934.31     2026.58     58.04 o
   0  -5   3      717.67      772.37     39.79 o
   1  -5   3       90.06       92.11      4.50 o
   2  -5   3       32.18       32.52      4.33 o
   3  -5   3      345.60      348.80     10.71 o
   4  -5   3      767.95      787.16     19.32 o
   5  -5   3      208.70      193.70      6.81 o
   6  -5   3      440.97      446.40     13.79 o
   7  -5   3       20.32       19.17      5.09 o
   8  -5   3       66.50       70.08      9.67 o
   9  -5   3       69.80       64.47      8.48 o
  10  -5   3       42.65       31.90      7.80 o
  11  -5   3       27.88       32.75      8.31 o
 -13  -4   3        5.11        7.30      6.28 o
 -12  -4   3       20.60       35.12      6.62 o
 -11  -4   3        5.63       11.54      5.09 o
 -10  -4   3        1.93       -3.90      3.90 o
  -9  -4   3      105.43       99.30      5.02 o
  -8  -4   3      111.62       95.05      4.99 o
  -7  -4   3      188.43      205.31      6.62 o
  -6  -4   3     1345.69     1404.23     24.36 o
  -5  -4   3     2232.26     2359.50     50.44 o
  -4  -4   3      203.28      212.11      6.37 o
  -3  -4   3     1273.02     1443.49     42.23 o
  -2  -4   3      450.01      450.29     20.02 o
  -1  -4   3      328.37      356.26     17.31 o
   0  -4   3     1627.73     1744.25     61.33 o
   1  -4   3      159.26      149.39      9.76 o
   2  -4   3      989.93     1028.15     40.75 o
   3  -4   3      597.84      582.99     12.46 o
   4  -4   3      248.85      244.35      6.17 o
   5  -4   3       26.39       24.86      1.95 o
   6  -4   3       37.94       35.02      3.14 o
   7  -4   3      405.15      429.59     20.36 o
   8  -4   3      236.47      251.78     15.27 o
   9  -4   3        9.19        9.33      5.43 o
  10  -4   3        9.31        9.16      6.11 o
  11  -4   3        4.12       -0.68      6.45 o
 -14  -3   3        6.74        8.48      6.11 o
 -13  -3   3       60.23       81.44      9.33 o
 -12  -3   3       97.60      100.27      9.50 o
 -11  -3   3       22.42       14.42      4.75 o
 -10  -3   3      122.50      128.66     21.72 o
  -9  -3   3       48.86       56.12      3.74 o
  -8  -3   3       75.02       74.10      3.39 o
  -7  -3   3       30.82       30.83      1.60 o
  -6  -3   3     1711.42     1688.75     70.38 o
  -5  -3   3      967.08     1035.74     37.37 o
  -4  -3   3     1026.87     1053.34     53.19 o
  -3  -3   3       16.83       19.85      2.20 o
  -2  -3   3      388.38      398.71     17.14 o
  -1  -3   3      508.05      520.06     16.31 o
   0  -3   3     1275.39     1400.10     42.33 o
   1  -3   3     3064.16     3167.44    124.96 o
   2  -3   3      480.75      465.44      9.98 o
   3  -3   3      445.30      479.95     11.71 o
   4  -3   3       68.04       74.59      2.74 o
   5  -3   3      499.80      481.10     12.91 o
   6  -3   3      513.52      493.86     11.53 o
   7  -3   3        1.17        1.18      2.27 o
   8  -3   3       39.89       47.00      6.79 o
   9  -3   3       42.29       42.42      7.13 o
  10  -3   3       29.05       26.81      6.96 o
  11  -3   3       56.51       50.90      8.99 o
  12  -3   3        3.16       -3.56      6.28 o
 -14  -2   3        8.48        5.94      5.60 o
 -13  -2   3       27.55       36.65      6.96 o
 -12  -2   3       14.79       14.76      5.43 o
 -11  -2   3       16.53       15.62      4.24 o
 -10  -2   3       12.00        9.74      3.38 o
  -9  -2   3      248.19      245.39      8.19 o
  -8  -2   3      135.14      123.07      5.17 o
  -7  -2   3      620.58      665.23     14.60 o
  -6  -2   3     1089.88     1053.53     25.36 o
  -5  -2   3     1635.28     1580.92     38.02 o
  -4  -2   3      250.66      265.88     16.80 o
  -3  -2   3       67.29       68.30      3.82 o
  -2  -2   3      350.32      356.45     10.99 o
  -1  -2   3     2937.82     3138.25    235.41 o
   0  -2   3     1873.55     1994.60     47.18 o
   1  -2   3      573.65      618.35     15.01 o
   2  -2   3      189.61      193.16      4.78 o
   3  -2   3     1069.19     1049.52     19.66 o
   4  -2   3     1484.08     1467.77     27.20 o
   5  -2   3      120.28      115.74      5.19 o
   6  -2   3      260.62      254.59      7.02 o
   7  -2   3       10.27       12.51      2.11 o
   8  -2   3       19.17       19.14      4.41 o
   9  -2   3        0.07       10.35      5.43 o
  10  -2   3        5.95        6.28      5.60 o
  11  -2   3       68.31       74.14      9.84 o
  12  -2   3        4.88       13.23      7.47 o
 -14  -1   3        0.86       -2.54      5.09 o
 -13  -1   3        1.03       -0.68      4.75 o
 -12  -1   3       20.94       22.23      5.60 o
 -11  -1   3       12.48       10.77      3.47 o
 -10  -1   3      112.94      130.46     18.75 o
  -9  -1   3       64.68       68.92      5.49 o
  -8  -1   3       14.57       17.82      5.09 o
  -7  -1   3      101.25       98.05      3.19 o
  -6  -1   3      506.69      485.58     10.93 o
  -5  -1   3      242.37      225.65     10.52 o
  -4  -1   3      920.09      970.04     27.68 o
  -3  -1   3     1405.34     1535.30     64.13 o
  -2  -1   3     7291.69     8439.46    336.28 o
  -1  -1   3     1156.11     1260.77     35.57 o
   0  -1   3      773.13      838.72     19.94 o
   1  -1   3       91.91       89.59      2.69 o
   2  -1   3      252.37      246.96      5.22 o
   3  -1   3     1660.66     1634.26     29.38 o
   4  -1   3      352.28      348.19      7.52 o
   5  -1   3       73.76       71.61      3.12 o
   6  -1   3      211.94      199.34      5.81 o
   7  -1   3       72.85       75.87      3.94 o
   8  -1   3        2.74        2.77      2.18 o
   9  -1   3      112.51      115.20     10.18 o
  10  -1   3       23.27       28.67      6.79 o
  11  -1   3       13.84       13.40      6.79 o
  12  -1   3        8.35       10.18      6.96 o
 -14   0   3        2.40        0.51      5.09 o
 -13   0   3       52.04       56.33      7.30 o
 -12   0   3        4.60        6.81      5.60 o
 -11   0   3        5.59        9.15      3.34 o
 -10   0   3       21.27       13.27      3.34 o
  -9   0   3      481.41      479.94     16.28 o
  -8   0   3      214.30      208.61      8.50 o
  -7   0   3       30.73       30.68      1.85 o
  -6   0   3       27.39       39.07      3.21 o
  -5   0   3     1276.90     1198.08     22.00 o
  -4   0   3      185.55      218.35      4.54 o
  -3   0   3      190.47      174.92     10.43 o
  -2   0   3      512.05      532.45     16.06 o
  -1   0   3     4802.38     5411.16    154.82 o
   0   0   3      603.61      671.12     19.13 o
   1   0   3       10.27        8.01      1.15 o
   2   0   3      580.27      548.33     10.53 o
   3   0   3      234.64      194.62      4.58 o
   4   0   3     2588.64     2460.14     49.77 o
   5   0   3      441.54      435.50     23.59 o
   6   0   3      165.09      161.00      5.82 o
   7   0   3        7.13        8.24      2.24 o
   8   0   3       92.17       93.98      4.83 o
   9   0   3       14.47       23.65      3.78 o
  10   0   3        7.87        3.14      3.66 o
  11   0   3       65.18       77.20      9.84 o
  12   0   3        0.18       -4.41      6.28 o
 -14   1   3        0.78        3.22      4.92 o
 -13   1   3        1.11        2.02      3.70 o
 -12   1   3       21.56       18.68      5.51 o
 -11   1   3       13.11        9.10      3.30 o
 -10   1   3      113.76      113.89      6.76 o
  -9   1   3       70.96       78.40      5.26 o
  -8   1   3       15.34       17.74      3.26 o
  -7   1   3       97.87       95.58      3.13 o
  -6   1   3      516.75      502.85      9.69 o
  -5   1   3      247.83      228.97      4.89 o
  -4   1   3      910.85      925.09     19.27 o
  -3   1   3     1394.82     1533.88     51.32 o
  -2   1   3     7240.30     8285.80    194.15 o
  -1   1   3     1118.27     1192.57     29.25 o
   0   1   3      775.55      839.49     17.21 o
   1   1   3       90.14       93.75      2.72 o
   2   1   3      246.94      246.33      5.87 o
   3   1   3     1650.84     1561.66     32.66 o
   4   1   3      350.00      354.27      8.39 o
   5   1   3       72.71       67.23      5.17 o
   6   1   3      211.86      187.02      6.59 o
   7   1   3       77.48       84.11      4.30 o
   8   1   3        2.66        2.49      3.09 o
   9   1   3      111.88      128.91      6.12 o
  10   1   3       22.25       22.98      4.49 o
  11   1   3       14.01        6.79      6.62 o
  12   1   3        8.24        2.88      6.45 o
 -14   2   3        7.92       -0.51      4.24 o
 -13   2   3       27.36       35.71      4.73 o
 -12   2   3       14.90       21.46      4.92 o
 -11   2   3       17.03       16.60      3.48 o
 -10   2   3       11.38       13.73      3.13 o
  -9   2   3      243.56      258.91     23.24 o
  -8   2   3      138.11      127.38      5.85 o
  -7   2   3      629.64      656.47     15.07 o
  -6   2   3     1108.82     1047.78     24.26 o
  -5   2   3     1628.80     1635.17     38.22 o
  -4   2   3      244.15      261.75      7.33 o
  -3   2   3       66.10       66.85      2.86 o
  -2   2   3      335.76      319.96      7.48 o
  -1   2   3     2918.02     3063.86     62.24 o
   0   2   3     1890.58     1932.37     59.17 o
   1   2   3      573.65      612.93     12.99 o
   2   2   3      197.90      192.36      5.15 o
   3   2   3     1066.42     1064.05     22.00 o
   4   2   3     1476.08     1472.16     30.31 o
   5   2   3      128.51      128.39      4.81 o
   6   2   3      267.46      271.38      8.26 o
   7   2   3        9.01       11.20      2.39 o
   8   2   3       19.47       24.57      3.69 o
   9   2   3        0.07        0.52      2.64 o
  10   2   3        5.70       10.47      3.20 o
  11   2   3       67.10       78.62      6.84 o
  12   2   3        4.41       -4.58      6.28 o
 -13   3   3       61.37       69.22     10.52 o
 -12   3   3       98.09      106.42     10.35 o
 -11   3   3       21.36       20.56      8.57 o
 -10   3   3      123.17      119.39      7.21 o
  -9   3   3       46.36       46.61      3.23 o
  -8   3   3       73.70       74.75      3.51 o
  -7   3   3       31.68       32.48      3.50 o
  -6   3   3     1717.72     1778.97     41.22 o
  -5   3   3      963.71     1024.42     24.97 o
  -4   3   3     1031.88     1047.03     25.32 o
  -3   3   3       20.71       23.66      1.64 o
  -2   3   3      386.97      383.90      8.60 o
  -1   3   3      526.30      558.41     17.00 o
   0   3   3     1263.55     1348.31     38.95 o
   1   3   3     3062.36     2988.69     58.14 o
   2   3   3      461.83      447.19     10.04 o
   3   3   3      458.23      497.09     10.83 o
   4   3   3       66.64       71.87      3.10 o
   5   3   3      508.07      492.52     11.19 o
   6   3   3      515.23      490.96     14.66 o
   7   3   3        1.76       -0.99      2.04 o
   8   3   3       40.89       39.65      3.68 o
   9   3   3       40.60       43.86      4.00 o
  10   3   3       29.38       26.34      3.80 o
  11   3   3       57.58       81.44      5.69 o
  12   3   3        2.97        5.93      4.62 o
 -13   4   3        5.15        2.71      7.13 o
 -12   4   3       20.29       24.77      7.63 o
 -11   4   3        5.62        5.77      5.77 o
 -10   4   3        1.85       -1.53      4.92 o
  -9   4   3      101.43       96.32      6.41 o
  -8   4   3      114.38      108.19      6.40 o
  -7   4   3      196.76      199.90      8.68 o
  -6   4   3     1363.52     1421.27     42.08 o
  -5   4   3     2228.05     2419.89     56.17 o
  -4   4   3      199.83      207.10      6.29 o
  -3   4   3     1286.97     1417.36     29.38 o
  -2   4   3      453.35      454.16      9.98 o
  -1   4   3      328.99      348.73      7.97 o
   0   4   3     1619.97     1686.81     34.83 o
   1   4   3      153.65      135.89      4.87 o
   2   4   3     1024.80     1011.73     18.86 o
   3   4   3      597.12      568.54     12.56 o
   4   4   3      253.35      242.24      6.26 o
   5   4   3       25.31       25.64      3.84 o
   6   4   3       35.03       33.34      2.36 o
   7   4   3      394.95      384.08     11.55 o
   8   4   3      237.20      249.88      8.71 o
   9   4   3        9.21        9.74      2.97 o
  10   4   3        9.66       15.34      3.55 o
  11   4   3        4.31        4.91      3.57 o
  12   4   3        3.16        9.50      6.96 o
 -13   5   3        8.74        7.13      7.13 o
 -12   5   3       21.78       23.92      7.63 o
 -11   5   3       43.53       51.41      8.31 o
 -10   5   3       53.16       58.93      6.45 o
  -9   5   3      145.89      138.88      7.84 o
  -8   5   3       96.45       91.34      6.62 o
  -7   5   3      271.16      279.24     11.02 o
  -6   5   3      132.26      140.38      8.40 o
  -5   5   3       36.04       40.93      7.47 o
  -4   5   3      123.31      107.58      3.58 o
  -3   5   3      682.72      645.19     18.75 o
  -2   5   3     1735.97     1755.01     36.44 o
  -1   5   3     1946.63     2022.60     41.24 o
   0   5   3      724.81      749.96     16.01 o
   1   5   3       86.02       93.57      3.05 o
   2   5   3       28.22       33.97      1.96 o
   3   5   3      340.12      319.61      8.01 o
   4   5   3      768.83      757.39     16.50 o
   5   5   3      210.19      193.49      6.67 o
   6   5   3      435.55      413.52     14.30 o
   7   5   3       18.44       27.34      3.55 o
   8   5   3       65.53       72.19      5.74 o
   9   5   3       68.66       66.60      4.67 o
  10   5   3       43.62       48.18      4.48 o
  11   5   3       28.90       30.61      4.31 o
 -13   6   3       33.60       60.23     10.01 o
 -12   6   3       10.21       16.80      7.30 o
 -11   6   3       11.89       17.81      6.96 o
 -10   6   3       99.02       97.39      6.88 o
  -9   6   3      313.56      314.08     12.58 o
  -8   6   3      158.33      135.28      7.75 o
  -7   6   3       58.05       52.68      5.77 o
  -6   6   3        9.16        6.18      3.48 o
  -5   6   3      277.38      301.94     11.03 o
  -4   6   3      509.93      505.68     13.45 o
  -3   6   3     1189.49     1301.92     37.71 o
  -2   6   3      148.56      134.21      3.93 o
  -1   6   3     1413.44     1415.63     41.87 o
   0   6   3      781.72      812.95     17.26 o
   1   6   3      947.29      985.77     20.84 o
   2   6   3      145.95      151.16      5.04 o
   3   6   3      291.17      301.40      8.73 o
   4   6   3      962.32      928.75     22.60 o
   5   6   3      289.79      268.81      8.36 o
   6   6   3       18.81       16.27      2.63 o
   7   6   3       55.49       60.27      4.12 o
   8   6   3       20.71       17.79      3.06 o
   9   6   3       12.64       10.35      3.16 o
  10   6   3        5.24        9.83      3.35 o
  11   6   3        6.29       12.68      7.23 o
 -13   7   3        2.69       16.46      8.31 o
 -12   7   3       12.02       11.88      7.30 o
 -11   7   3       21.49       20.76      5.60 o
 -10   7   3       20.67       19.71      4.43 o
  -9   7   3       90.33      101.97      6.69 o
  -8   7   3      145.58      134.42      7.77 o
  -7   7   3       57.10       56.03      4.76 o
  -6   7   3       17.15       18.33      3.73 o
  -5   7   3      109.55      101.90      5.70 o
  -4   7   3        8.21        9.61      2.05 o
  -3   7   3      154.25      144.68     12.69 o
  -2   7   3      100.68      116.68      4.34 o
  -1   7   3     1439.68     1507.68     43.59 o
   0   7   3        9.77        6.95      2.28 o
   1   7   3       27.69       27.30      1.94 o
   2   7   3        3.24        3.60      1.10 o
   3   7   3      243.34      245.82     11.68 o
   4   7   3       31.69       36.18      2.74 o
   5   7   3      186.78      175.03      6.38 o
   6   7   3      321.79      312.18      9.76 o
   7   7   3      153.42      153.12      6.37 o
   8   7   3        8.05        7.33      2.80 o
   9   7   3        8.64       13.79      3.19 o
  10   7   3       36.73       42.79      4.24 o
  11   7   3        3.27        3.46      3.41 o
 -12   8   3        0.82       -0.41      6.87 o
 -11   8   3        0.05       -3.03      3.95 o
 -10   8   3        0.24       -1.47      5.51 o
  -9   8   3       26.54       19.78      4.27 o
  -8   8   3       69.66       61.18      5.26 o
  -7   8   3        6.06        4.49      2.94 o
  -6   8   3      189.69      199.11      8.74 o
  -5   8   3       45.93       43.98      9.67 o
  -4   8   3      105.22      109.06      4.45 o
  -3   8   3        4.95        5.43      1.69 o
  -2   8   3      156.13      159.49      5.42 o
  -1   8   3      143.45      159.48      6.48 o
   0   8   3       48.36       48.93      2.72 o
   1   8   3       94.10      106.03      5.48 o
   2   8   3      454.91      437.78     14.53 o
   3   8   3       59.73       65.10      3.50 o
   4   8   3      984.49      915.84     49.19 o
   5   8   3       56.30       56.78      3.60 o
   6   8   3      143.84      131.68      5.72 o
   7   8   3       22.12       17.20      3.02 o
   8   8   3        4.30        2.04      2.56 o
   9   8   3        4.29        2.85      2.89 o
  10   8   3        4.35        5.09      3.25 o
  11   8   3       18.42       18.97      8.23 o
 -12   9   3       24.20       34.46      6.03 o
 -11   9   3        3.26        1.70      4.92 o
 -10   9   3       38.75       44.17      5.55 o
  -9   9   3       27.07       21.21      4.37 o
  -8   9   3       33.77       35.32      4.71 o
  -7   9   3       46.49       45.92      7.97 o
  -6   9   3        5.73        3.53      2.75 o
  -5   9   3       45.89       46.46      3.15 o
  -4   9   3        8.06        6.50      2.07 o
  -3   9   3       17.94       17.53      2.18 o
  -2   9   3       45.27       41.18      3.91 o
  -1   9   3      772.88      757.02     18.86 o
   0   9   3      103.29      105.85      4.40 o
   1   9   3      266.01      262.98      7.50 o
   2   9   3       11.75       12.94      3.56 o
   3   9   3       87.50       88.70      3.91 o
   4   9   3       49.27       50.37      4.15 o
   5   9   3      135.12      132.53      5.50 o
   6   9   3       12.67       11.21      2.52 o
   7   9   3       16.52       20.46      2.98 o
   8   9   3       24.56       26.73      3.37 o
   9   9   3       16.30       16.20      3.26 o
  10   9   3        3.99       -0.25      3.01 o
 -12  10   3       12.79       20.84      5.60 o
 -11  10   3        1.59       -4.24      4.24 o
 -10  10   3       11.89       14.36      4.56 o
  -9  10   3       11.76        6.79      3.86 o
  -8  10   3       13.07        9.78      3.83 o
  -7  10   3        0.12       -0.93      3.02 o
  -6  10   3      113.32      111.28     12.72 o
  -5  10   3      147.49      137.78      7.17 o
  -4  10   3      171.32      168.96      6.17 o
  -3  10   3      141.45      134.03      7.76 o
  -2  10   3      188.90      176.17      6.10 o
  -1  10   3      208.97      203.78      6.58 o
   0  10   3      167.25      159.74      5.50 o
   1  10   3       27.68       34.66      3.47 o
   2  10   3      558.68      551.94     17.58 o
   3  10   3      421.83      401.21     14.01 o
   4  10   3      130.47      128.89      5.08 o
   5  10   3        4.27        4.18      2.15 o
   6  10   3        4.22        6.51      3.02 o
   7  10   3        3.87        4.20      2.39 o
   8  10   3       43.99       56.38      4.08 o
   9  10   3        1.15       -0.05      2.72 o
  10  10   3        4.69        7.29      4.08 o
 -11  11   3        3.30        6.18      4.59 o
 -10  11   3       17.29       13.43      7.13 o
  -9  11   3        3.52        3.68      3.82 o
  -8  11   3        1.89       -1.73      3.13 o
  -7  11   3       19.74       20.24      4.11 o
  -6  11   3       30.67       32.79      4.23 o
  -5  11   3       59.72       46.13      7.21 o
  -4  11   3       73.71       72.86     10.26 o
  -3  11   3       72.01       64.17      3.68 o
  -2  11   3       49.27       42.87      8.48 o
  -1  11   3      148.88      150.39      5.62 o
   0  11   3      221.14      232.27      7.30 o
   1  11   3      293.51      285.60     10.77 o
   2  11   3      275.63      266.64     10.09 o
   3  11   3      141.85      124.81      6.72 o
   4  11   3      106.69      109.89      4.56 o
   5  11   3      134.60      129.45      5.30 o
   6  11   3       24.12       23.41      3.44 o
   7  11   3        7.98        8.21      2.55 o
   8  11   3       18.94       26.42      3.16 o
   9  11   3        3.71        5.24      4.16 o
 -11  12   3       14.60       19.62      6.02 o
 -10  12   3        9.18        8.87      4.71 o
  -9  12   3       49.44       53.93     12.22 o
  -8  12   3       36.88       40.69      5.12 o
  -7  12   3       58.24       54.95      7.89 o
  -6  12   3       36.83       37.42      4.44 o
  -5  12   3       11.41       15.92      3.50 o
  -4  12   3      106.56      104.45      9.67 o
  -3  12   3       29.06       29.68      7.04 o
  -2  12   3      125.93      122.77      6.34 o
  -1  12   3      100.14       96.55      4.68 o
   0  12   3      116.78      114.84      7.21 o
   1  12   3        6.96        6.29      2.92 o
   2  12   3      343.86      376.06     12.87 o
   3  12   3       20.94       16.82      3.29 o
   4  12   3        0.83        0.27      2.41 o
   5  12   3        5.75        7.10      2.81 o
   6  12   3        5.66        5.01      3.06 o
   7  12   3        6.94        7.27      3.57 o
   8  12   3       10.17       10.43      4.05 o
   9  12   3        6.03        4.17      4.24 o
 -10  13   3        4.59        4.98      4.52 o
  -9  13   3        7.29       10.43      4.48 o
  -8  13   3       22.14       26.36      4.97 o
  -7  13   3       45.68       54.14      5.54 o
  -6  13   3       61.82       59.69      9.93 o
  -5  13   3        0.28        2.04      2.97 o
  -4  13   3       60.92       52.32      4.68 o
  -3  13   3      167.57      162.93      7.75 o
  -2  13   3      132.46      131.28      8.25 o
  -1  13   3      204.38      213.42     28.33 o
   0  13   3      168.43      156.79      7.54 o
   1  13   3        9.16        3.93      2.59 o
   2  13   3      132.22      131.68     13.32 o
   3  13   3       65.97       72.83      6.19 o
   4  13   3       71.85       67.70      8.99 o
   5  13   3       47.25       33.59      7.80 o
   6  13   3       13.29       21.03      3.67 o
   7  13   3        8.97        7.62      3.57 o
   8  13   3       29.04       40.57      5.15 o
  -9  14   3       14.12       13.23      4.77 o
  -8  14   3       36.60       32.37      6.53 o
  -7  14   3        1.68        0.76      3.67 o
  -6  14   3        1.67        3.93      3.55 o
  -5  14   3        1.45       -0.06      3.14 o
  -4  14   3        5.53        4.27      3.01 o
  -3  14   3       27.15       35.31      4.03 o
  -2  14   3       17.18        7.80      3.56 o
  -1  14   3       10.12       10.27      3.01 o
   0  14   3      111.03      111.82      6.79 o
   1  14   3       27.42       35.85      3.60 o
   2  14   3       67.25       83.51      5.14 o
   3  14   3        0.51       -5.09      5.09 o
   4  14   3        5.83        8.14      5.94 o
   5  14   3        0.31        5.60      6.45 o
   6  14   3       30.19       33.93      8.65 o
   7  14   3        7.99        9.86      3.54 o
  -8  15   3        0.41        0.40      4.03 o
  -7  15   3        0.30       -1.62      3.54 o
  -6  15   3       13.91       17.84      4.20 o
  -5  15   3       17.65       23.25      4.16 o
  -4  15   3       29.76       32.98      4.32 o
  -3  15   3        1.55        5.09      3.73 o
  -2  15   3        4.04        3.73      3.39 o
  -1  15   3       23.95       23.24      4.07 o
   0  15   3        4.45        4.22      2.53 o
   1  15   3       22.46       27.49      6.96 o
   2  15   3        9.55       -3.22      5.26 o
   3  15   3       26.66       20.19      7.30 o
   4  15   3       11.12       14.08      6.96 o
   5  15   3        2.97        6.28      6.96 o
   6  15   3       12.25       12.56      7.63 o
  -7  16   3        4.84        3.18      4.07 o
  -6  16   3       16.03       20.37      4.39 o
  -5  16   3       10.55        7.97      4.41 o
  -4  16   3       12.46       15.10      4.58 o
  -3  16   3       64.54       81.44      7.30 o
  -2  16   3        6.51        1.36      3.39 o
  -1  16   3        4.81        5.43      3.05 o
   1  16   3       60.51       61.08      8.82 o
   2  16   3        1.89       -5.26      5.26 o
   3  16   3        2.31        2.54      6.28 o
   4  16   3       19.90       20.36      7.97 o
   5  16   3       10.78       13.57      7.97 o
  -6  17   3        0.08       -0.43      3.61 o
  -5  17   3        1.05        0.51      4.07 o
  -4  17   3       15.92       19.00      4.58 o
  -3  17   3        0.05       -2.54      3.22 o
   2  17   3        2.14       -6.11      6.11 o
   3  17   3       18.80       16.12      7.63 o
   4  17   3        4.42       -3.39      6.96 o
  -4  18   3        1.93        0.17      3.56 o
  -4 -18   4        1.25       10.69      7.97 o
  -3 -18   4        1.35        4.41      7.13 o
  -2 -18   4        5.63        1.36      6.96 o
  -5 -17   4        0.90        4.41      6.96 o
  -4 -17   4       11.77       16.63      7.80 o
  -3 -17   4        7.24        9.16      7.13 o
  -2 -17   4       14.69       22.74      7.80 o
  -1 -17   4        5.64        3.90      6.28 o
   0 -17   4       11.76        1.53      5.77 o
   1 -17   4        6.40        9.84      6.62 o
   2 -17   4        1.90        8.65      6.45 o
  -7 -16   4        2.50       -6.96      6.96 o
  -6 -16   4        3.73       -7.47      7.63 o
  -5 -16   4       12.94       20.32      6.79 o
  -4 -16   4       12.94       25.62      7.63 o
  -3 -16   4        4.64        1.53      5.77 o
  -2 -16   4        0.71       -2.54      5.43 o
  -1 -16   4        2.78        9.84      6.45 o
   0 -16   4        3.82        7.13      5.77 o
   1 -16   4        8.06       20.87      7.13 o
   2 -16   4       20.68       33.25      7.80 o
   3 -16   4       17.62       28.50      7.63 o
   4 -16   4        6.61       15.27      6.96 o
  -8 -15   4        8.47       -8.14      8.14 o
  -7 -15   4        1.36       -6.79      6.79 o
  -6 -15   4        7.06       -3.73      7.47 o
  -5 -15   4       19.15       24.17      5.58 o
  -4 -15   4       85.03       99.99      8.39 o
  -3 -15   4       49.81       59.89      8.99 o
  -2 -15   4       11.18        4.75      5.43 o
  -1 -15   4        0.88        3.56      5.26 o
   0 -15   4       11.94       23.24      6.62 o
   1 -15   4       17.49       19.34      6.62 o
   2 -15   4       16.85       16.97      6.96 o
   3 -15   4        5.89        4.41      5.60 o
   4 -15   4       33.67       44.28      8.48 o
   5 -15   4        7.36       17.81      7.30 o
   6 -15   4       14.56       13.74      7.30 o
  -8 -14   4        0.71       -7.30      7.30 o
  -7 -14   4       38.93       20.53      8.82 o
  -6 -14   4        0.75       -3.39      6.45 o
  -5 -14   4       29.99       17.98     10.94 o
  -4 -14   4       81.91       86.92      9.16 o
  -3 -14   4       55.71       54.16      9.50 o
  -2 -14   4       38.81       47.17      7.97 o
  -1 -14   4        7.94       11.03      5.77 o
   0 -14   4       29.91       37.33      7.63 o
   1 -14   4        1.65        1.53      4.75 o
   2 -14   4        2.84       10.86      5.60 o
   3 -14   4       10.53        7.47      5.26 o
   4 -14   4        3.01       -0.51      4.75 o
   5 -14   4       46.68       68.04      9.50 o
   6 -14   4        6.95       15.78      6.96 o
   7 -14   4        4.65        3.22      5.94 o
  -8 -13   4        3.05        2.88      7.13 o
  -7 -13   4       37.33       22.57      8.48 o
  -6 -13   4        1.75        0.81      4.84 o
  -5 -13   4       52.33       49.08      5.85 o
  -4 -13   4        6.06        0.80      3.59 o
  -3 -13   4       28.82       27.03      4.88 o
  -2 -13   4       58.01       61.76      8.48 o
  -1 -13   4      179.83      170.85     13.91 o
   0 -13   4       30.09       30.37      6.79 o
   1 -13   4       59.17       62.61      8.48 o
   2 -13   4       54.34       70.75      8.82 o
   3 -13   4       68.29       66.00      8.82 o
   4 -13   4       76.64       77.03      9.67 o
   5 -13   4       15.10       23.92      6.79 o
   6 -13   4        3.21       11.03      6.11 o
   7 -13   4        1.60        7.63      5.77 o
   8 -13   4        4.02        7.97      6.28 o
  -8 -12   4        3.96       -6.11      6.11 o
  -7 -12   4       30.30       28.50      7.80 o
  -6 -12   4        7.33        1.76      8.91 o
  -5 -12   4       36.27       22.92      5.17 o
  -4 -12   4       34.15       35.30      8.57 o
  -3 -12   4       14.69       14.93      4.12 o
  -2 -12   4      175.71      157.11     12.72 o
  -1 -12   4      192.71      204.11     14.42 o
   0 -12   4      108.50       94.84     10.01 o
   1 -12   4      504.95      504.07     27.15 o
   2 -12   4       11.81       19.34      5.94 o
   3 -12   4       14.12       23.58      5.94 o
   4 -12   4       26.65       29.69      6.62 o
   5 -12   4        7.81       12.39      5.77 o
   6 -12   4       19.78       19.85      6.28 o
   7 -12   4        5.20        6.62      5.94 o
   8 -12   4       12.19       14.93      6.62 o
 -11 -11   4        2.04       11.54      7.13 o
 -10 -11   4        3.76       -2.38      5.94 o
  -9 -11   4       18.59       13.91      6.62 o
  -8 -11   4       24.12        9.50      6.62 o
  -7 -11   4       45.73       39.53      7.97 o
  -6 -11   4      113.61      126.22      8.00 o
  -5 -11   4        6.43       -0.14      3.26 o
  -4 -11   4       52.27       41.26      5.07 o
  -3 -11   4       10.65       12.91      3.71 o
  -2 -11   4       11.52       23.24      5.43 o
  -1 -11   4      416.05      422.46     23.58 o
   0 -11   4       13.81       12.72      5.09 o
   1 -11   4      361.16      330.17     20.02 o
   2 -11   4       25.55       23.75      6.28 o
   3 -11   4       64.67       74.82      8.65 o
   4 -11   4       12.74       13.57      5.43 o
   5 -11   4        4.91        3.73      4.92 o
   6 -11   4       46.09       35.29      6.96 o
   7 -11   4       41.85       30.88      7.30 o
   8 -11   4        5.59        8.31      5.77 o
 -12 -10   4        4.50       -4.41      6.28 o
 -11 -10   4        0.97        8.82      6.62 o
 -10 -10   4        7.80        5.94      6.28 o
  -9 -10   4       44.96       47.34      8.14 o
  -8 -10   4       26.73       26.64      7.30 o
  -7 -10   4      117.78      118.60     11.88 o
  -6 -10   4      111.19      100.14      6.69 o
  -5 -10   4       15.44       16.07      2.61 o
  -4 -10   4       25.82       27.70      3.22 o
  -3 -10   4       40.75       34.51      4.90 o
  -2 -10   4       38.21       35.33      4.07 o
  -1 -10   4      122.65      117.85      5.54 o
   0 -10   4      411.85      373.42     14.58 o
   1 -10   4      199.89      189.20      9.13 o
   2 -10   4       21.19       19.00      5.43 o
   3 -10   4      213.52      199.02     14.25 o
   4 -10   4        3.01        2.04      4.07 o
   5 -10   4       50.19       59.04      7.80 o
   6 -10   4       23.22       20.36      5.94 o
   7 -10   4        2.19        4.24      4.75 o
   8 -10   4        8.63       10.35      5.77 o
 -12  -9   4        7.13        8.82      6.62 o
 -11  -9   4       30.84       29.52      7.47 o
 -10  -9   4       12.68        0.34      5.43 o
  -9  -9   4       41.52       35.63      7.13 o
  -8  -9   4      102.30       92.38      6.77 o
  -7  -9   4       62.49       59.96      5.29 o
  -6  -9   4      102.58      109.57      7.27 o
  -5  -9   4       24.50       21.96      2.54 o
  -4  -9   4      210.75      221.70     12.30 o
  -3  -9   4       74.70       69.62      4.98 o
  -2  -9   4     1209.79     1214.25     45.47 o
  -1  -9   4       46.55       46.32      3.38 o
   0  -9   4       32.95       29.56      2.89 o
   1  -9   4       47.47       43.55      3.36 o
   2  -9   4      172.98      158.17      8.09 o
   3  -9   4      109.49      103.33      9.50 o
   4  -9   4      139.20      141.33     11.20 o
   5  -9   4       17.56       16.63      5.09 o
   6  -9   4       57.76       56.84      7.47 o
   7  -9   4       54.19       65.83      8.48 o
   8  -9   4       28.66       34.61      6.96 o
 -13  -8   4       25.04       18.32      7.47 o
 -12  -8   4       46.11       41.57      8.31 o
 -11  -8   4       16.03        7.13      6.11 o
 -10  -8   4       21.86       26.81      6.62 o
  -9  -8   4       26.06       22.90      6.11 o
  -8  -8   4       59.52       66.34      7.63 o
  -7  -8   4      175.69      202.38      9.08 o
  -6  -8   4       88.55       93.11      5.08 o
  -5  -8   4       44.16       42.59      3.53 o
  -4  -8   4      153.07      156.67      6.03 o
  -3  -8   4       84.00       75.50      4.85 o
  -2  -8   4      170.03      167.30      7.53 o
  -1  -8   4       59.74       57.57      3.37 o
   0  -8   4      107.08      116.07      4.87 o
   1  -8   4       80.88       92.72      6.06 o
   2  -8   4     1043.60     1021.24     28.96 o
   3  -8   4       93.22       79.78      6.99 o
   4  -8   4      149.49      155.07     11.37 o
   5  -8   4       17.79       12.89      4.75 o
   6  -8   4       28.86       29.18      5.60 o
   7  -8   4        0.21        3.05      4.07 o
   8  -8   4        6.78        3.22      4.75 o
 -13  -7   4        5.29        8.65      6.62 o
 -12  -7   4       34.92       37.33      7.63 o
 -11  -7   4       46.88       30.03      7.13 o
 -10  -7   4       58.44       52.77      7.63 o
  -9  -7   4        7.37        9.16      5.26 o
  -8  -7   4       43.52       57.01      7.13 o
  -7  -7   4       21.81       20.62      5.43 o
  -6  -7   4       87.81       89.49      5.66 o
  -5  -7   4       93.67       90.61      4.35 o
  -4  -7   4       10.33        6.86      2.82 o
  -3  -7   4       30.81       36.99      3.28 o
  -2  -7   4      877.28      857.17     27.34 o
  -1  -7   4      616.00      639.95     16.45 o
   0  -7   4        4.84        0.68      3.05 o
   1  -7   4       52.79       49.94      6.28 o
   2  -7   4       27.13       24.39      3.48 o
   3  -7   4      872.59      856.36     49.46 o
   4  -7   4      153.92      155.93      7.65 o
   6  -7   4        2.35        2.04      3.90 o
   7  -7   4       12.59        9.16      4.58 o
   8  -7   4       49.46       58.36      7.63 o
 -13  -6   4        1.86        1.19      6.11 o
 -12  -6   4        7.08       -0.17      5.60 o
 -11  -6   4       30.52       27.83      6.62 o
 -10  -6   4        2.00        1.70      4.41 o
  -9  -6   4      397.19      387.51     20.19 o
  -8  -6   4      343.16      365.79     12.96 o
  -7  -6   4      116.58      116.78      6.28 o
  -6  -6   4       69.14       76.77      4.66 o
  -5  -6   4        2.90        5.82      1.99 o
  -4  -6   4      243.06      247.56      7.76 o
  -3  -6   4       88.93       94.07      5.43 o
  -2  -6   4       73.25       80.08      6.11 o
  -1  -6   4      184.32      227.78      8.28 o
   0  -6   4      525.14      535.44     18.58 o
   1  -6   4      417.25      420.43     13.98 o
   2  -6   4      540.81      528.30     20.78 o
   3  -6   4      132.41      143.67      9.84 o
   4  -6   4       12.02        3.32      2.81 o
   5  -6   4        6.18        5.52      3.73 o
   8  -6   4       91.70       99.08      9.67 o
 -13  -5   4       10.34       17.81      6.79 o
 -12  -5   4        4.10       -3.56      4.92 o
 -11  -5   4       22.96        6.96      4.75 o
 -10  -5   4       11.57       13.91      5.09 o
  -9  -5   4      258.71      264.59      8.43 o
  -8  -5   4      752.58      736.35     23.21 o
  -7  -5   4      257.76      257.54      8.08 o
  -6  -5   4      247.68      243.38      7.42 o
  -5  -5   4      854.45      871.94     22.52 o
  -4  -5   4     1199.45     1310.24     32.33 o
  -3  -5   4      169.45      158.13      9.16 o
  -2  -5   4      914.20     1012.56     42.93 o
  -1  -5   4        5.20        1.25      1.83 o
   0  -5   4      151.20      165.84      6.72 o
   1  -5   4     1071.29     1080.65     32.44 o
   2  -5   4        7.92       10.25      2.36 o
   3  -5   4     1202.01     1181.66     34.70 o
   4  -5   4      217.87      232.23      7.37 o
   5  -5   4       74.43       76.71      5.12 o
   6  -5   4       51.66       54.29      6.45 o
 -13  -4   4       10.19        0.00      5.94 o
 -12  -4   4        4.98        2.71      4.92 o
 -11  -4   4       10.96       16.80      4.92 o
 -10  -4   4       22.30       15.97      5.26 o
  -9  -4   4      568.75      543.33     21.25 o
  -8  -4   4      504.50      513.50     16.97 o
  -7  -4   4      249.53      264.36      8.17 o
  -6  -4   4      191.15      206.33      6.35 o
  -5  -4   4      170.04      160.92      5.74 o
  -4  -4   4      127.06      137.97      8.06 o
  -3  -4   4      258.21      268.34     15.10 o
  -2  -4   4      490.80      543.94     23.92 o
  -1  -4   4      400.55      451.97     16.46 o
   0  -4   4     8240.49     9194.75    251.17 o
   1  -4   4      708.82      795.24     27.15 o
   2  -4   4      276.25      271.08      7.52 o
   3  -4   4      172.19      191.90      5.85 o
   4  -4   4       30.64       32.01      2.00 o
   5  -4   4      179.87      174.72      5.31 o
   6  -4   4      115.45      104.43      5.34 o
   7  -4   4       68.43       63.92      5.21 o
   8  -4   4        9.86        4.24      5.09 o
   9  -4   4       41.73       55.48      8.31 o
  10  -4   4       47.29       46.83      8.65 o
  11  -4   4        0.07       -4.24      6.62 o
 -14  -3   4       20.67       15.61      6.28 o
 -13  -3   4       40.26       33.08      6.96 o
 -12  -3   4        0.80       -1.36      4.58 o
 -11  -3   4        6.69        4.24      4.24 o
 -10  -3   4       54.41       51.44      4.78 o
  -9  -3   4       88.38       93.55      4.84 o
  -8  -3   4       28.05       23.95      2.66 o
  -7  -3   4        7.07        7.28      1.81 o
  -6  -3   4      501.92      494.18     12.29 o
  -5  -3   4     1164.87     1289.44     31.11 o
  -4  -3   4      301.00      337.07     11.33 o
  -3  -3   4      433.20      453.33     14.63 o
  -2  -3   4      358.47      386.50     17.31 o
  -1  -3   4       17.61       18.84      2.38 o
   0  -3   4      343.92      352.03     11.28 o
   1  -3   4     3259.82     3556.46     81.85 o
   2  -3   4      178.98      187.89      4.84 o
   3  -3   4      656.00      624.43     12.26 o
   4  -3   4      240.85      223.58      5.36 o
   5  -3   4      225.81      204.35      5.86 o
   6  -3   4      190.86      187.34      5.71 o
   7  -3   4      237.41      216.39      9.60 o
   8  -3   4       75.95       64.15     10.26 o
   9  -3   4        3.39       11.20      5.77 o
  10  -3   4        9.36        2.88      6.11 o
  11  -3   4        7.42       16.97      7.30 o
 -14  -2   4        2.55       -0.85      4.92 o
 -13  -2   4        5.56        5.43      5.09 o
 -12  -2   4       31.30       30.03      5.94 o
 -11  -2   4       10.80       15.21      3.71 o
 -10  -2   4       67.27       61.64      5.05 o
  -9  -2   4      227.81      228.97      7.59 o
  -8  -2   4      108.95      101.51      4.63 o
  -7  -2   4      223.86      193.40      5.25 o
  -6  -2   4      243.58      244.97      9.47 o
  -5  -2   4      411.19      383.09     13.14 o
  -4  -2   4     2791.71     2691.22    115.54 o
  -3  -2   4     2432.94     2798.91     79.00 o
  -2  -2   4      489.44      552.23     32.75 o
  -1  -2   4     1249.09     1332.61     64.98 o
   0  -2   4     2909.72     3063.83     69.94 o
   1  -2   4       91.83       94.46      3.48 o
   2  -2   4      868.79      830.94     15.79 o
   3  -2   4      175.55      183.20      4.52 o
   4  -2   4      474.99      501.17     14.12 o
   5  -2   4      173.43      168.78      5.17 o
   6  -2   4       63.37       67.54      3.40 o
   7  -2   4       18.22       13.82      2.38 o
   8  -2   4       45.88       42.65      4.71 o
   9  -2   4       28.84       24.09      6.79 o
  10  -2   4       21.45       17.81      6.79 o
  11  -2   4       22.23       31.73      8.31 o
 -14  -1   4        0.65       -0.85      4.92 o
 -13  -1   4       24.04       27.83      5.94 o
 -12  -1   4        5.66       10.00      3.83 o
 -11  -1   4       36.52       39.61      4.40 o
 -10  -1   4       11.60        6.48      3.10 o
  -9  -1   4       92.46       96.95      4.99 o
  -8  -1   4      263.32      260.77      7.62 o
  -7  -1   4        6.55        1.67      1.42 o
  -6  -1   4      296.02      290.87      6.93 o
  -5  -1   4      270.51      269.02     11.71 o
  -4  -1   4      344.55      346.08     11.71 o
  -3  -1   4     1633.50     1712.26     72.62 o
  -2  -1   4     1418.95     1531.90     65.66 o
  -1  -1   4      202.87      199.20     13.83 o
   0  -1   4      645.75      693.88     17.27 o
   1  -1   4      519.49      541.99     11.31 o
   2  -1   4      143.28      143.74      3.68 o
   3  -1   4      462.74      464.25      9.27 o
   4  -1   4      562.15      573.59     11.48 o
   5  -1   4      192.92      198.34      5.75 o
   6  -1   4      377.10      388.11     10.76 o
   7  -1   4       29.56       28.56      2.99 o
   8  -1   4       51.27       49.76     10.86 o
   9  -1   4       31.93       26.88      4.55 o
  10  -1   4       40.07       53.61      8.48 o
  11  -1   4        1.17        9.67      6.96 o
 -14   0   4       18.11       22.40      5.60 o
 -13   0   4        0.32       -4.07      4.07 o
 -12   0   4       21.30       26.61      4.27 o
 -11   0   4       22.31       28.83      9.93 o
 -10   0   4       86.20       74.26     16.97 o
  -9   0   4       31.52       25.73      3.45 o
  -8   0   4      131.99      124.88      5.00 o
  -7   0   4       90.59       77.28      2.80 o
  -6   0   4       16.18       17.99      1.40 o
  -5   0   4      127.06      114.43      2.98 o
  -4   0   4      903.47      911.66     21.62 o
  -3   0   4     1568.27     1716.65     39.78 o
  -2   0   4      292.50      337.45      8.91 o
  -1   0   4     2819.00     3060.06     72.16 o
   0   0   4      529.72      572.01     14.06 o
   1   0   4     1113.10     1083.84     27.55 o
   2   0   4      180.61      159.73      4.38 o
   3   0   4      650.70      657.74     18.81 o
   4   0   4        2.02        4.56      1.48 o
   5   0   4        2.89        0.61      1.72 o
   6   0   4       51.10       56.09      3.57 o
   7   0   4        1.24       -1.72      2.19 o
   8   0   4       86.28       80.14      4.72 o
   9   0   4        7.23        6.44      3.53 o
  10   0   4        3.79        9.71      4.18 o
  11   0   4       53.32       70.24     10.01 o
 -14   1   4        0.61       -3.90      3.90 o
 -13   1   4       24.31       26.45     11.03 o
 -12   1   4        4.88       -0.36      3.29 o
 -11   1   4       36.89       33.35      4.05 o
 -10   1   4       12.36       12.24      3.08 o
  -9   1   4       91.14       97.39      5.66 o
  -8   1   4      265.46      278.70      8.09 o
  -7   1   4        6.94        4.33      1.89 o
  -6   1   4      296.99      298.25      7.06 o
  -5   1   4      262.67      258.87      7.46 o
  -4   1   4      349.71      358.67     11.76 o
  -3   1   4     1638.24     1730.92     50.68 o
  -2   1   4     1445.50     1563.68     37.28 o
  -1   1   4      210.83      203.44      5.74 o
   0   1   4      653.11      720.70     13.20 o
   1   1   4      516.55      545.38     11.70 o
   2   1   4      139.77      149.96      4.23 o
   3   1   4      459.08      440.91     10.30 o
   4   1   4      571.83      563.24     14.66 o
   5   1   4      195.50      193.97      7.81 o
   6   1   4      366.20      353.92     10.67 o
   7   1   4       27.17       24.98      2.98 o
   8   1   4       51.05       57.94      6.22 o
   9   1   4       32.24       32.15      4.14 o
  10   1   4       40.51       45.17      5.60 o
  11   1   4        1.11        6.21      4.52 o
 -14   2   4        2.49        4.75      7.13 o
 -13   2   4        5.92       11.54      6.79 o
 -12   2   4       31.90       32.24      7.80 o
 -11   2   4       11.17        8.76      3.06 o
 -10   2   4       70.18       72.84      4.90 o
  -9   2   4      229.35      216.01     15.69 o
  -8   2   4      104.38       95.64      8.48 o
  -7   2   4      216.89      200.03      6.64 o
  -6   2   4      256.47      265.87      7.80 o
  -5   2   4      413.01      403.20     13.90 o
  -4   2   4     2788.28     2834.50     65.50 o
  -3   2   4     2397.46     2677.03     55.16 o
  -2   2   4      498.45      556.48     12.16 o
  -1   2   4     1245.45     1275.19     26.79 o
   0   2   4     2875.61     2985.68     86.61 o
   1   2   4       95.38       92.83      3.05 o
   2   2   4      873.95      850.71     19.03 o
   3   2   4      171.18      183.23      5.10 o
   4   2   4      466.01      454.85     14.79 o
   5   2   4      174.37      165.91      7.79 o
   6   2   4       62.03       68.64      5.58 o
   7   2   4       17.63       14.48      2.71 o
   8   2   4       43.76       37.40      3.73 o
   9   2   4       27.51       23.07      3.52 o
  10   2   4       22.14       20.26      7.13 o
  11   2   4       22.34       24.21      7.80 o
 -14   3   4       19.85       24.77      8.31 o
 -13   3   4       40.74       53.61      9.33 o
 -12   3   4        0.99        6.96      6.28 o
 -11   3   4        6.82        2.21      5.60 o
 -10   3   4       55.61       59.55      8.14 o
  -9   3   4       88.95       91.45      9.16 o
  -8   3   4       26.66       31.12      3.95 o
  -7   3   4        6.60       10.97      2.21 o
  -6   3   4      495.26      487.06     13.05 o
  -5   3   4     1136.00     1273.38     30.94 o
  -4   3   4      310.41      326.20      9.10 o
  -3   3   4      422.12      443.81     10.10 o
  -2   3   4      358.18      382.45      8.79 o
  -1   3   4       17.11       19.63      1.62 o
   0   3   4      331.76      342.26     15.13 o
   1   3   4     3217.85     3504.40     63.30 o
   2   3   4      177.99      173.83      5.19 o
   3   3   4      657.92      631.46     15.91 o
   4   3   4      235.17      215.66      7.44 o
   5   3   4      226.85      203.07      6.88 o
   6   3   4      190.78      173.28      6.61 o
   7   3   4      243.02      217.17     10.36 o
   8   3   4       78.26       76.94      4.79 o
   9   3   4        2.92       -0.33      2.95 o
  10   3   4        9.13        8.78      3.47 o
  11   3   4        7.28        7.75      4.47 o
 -13   4   4        9.89       19.34      7.80 o
 -12   4   4        5.00        3.05      6.45 o
 -11   4   4       11.49       12.72      5.94 o
 -10   4   4       24.93       35.12      6.62 o
  -9   4   4      565.20      563.80     27.66 o
  -8   4   4      493.60      501.42     20.02 o
  -7   4   4      250.97      282.04     11.62 o
  -6   4   4      193.27      202.28      7.55 o
  -5   4   4      173.91      170.11      5.69 o
  -4   4   4      119.47      124.14      4.53 o
  -3   4   4      251.88      277.71      6.78 o
  -2   4   4      496.94      545.68     12.04 o
  -1   4   4      386.15      454.54     10.28 o
   0   4   4     8226.27     8796.82    178.94 o
   1   4   4      695.95      786.37     20.48 o
   2   4   4      279.72      263.40      5.88 o
   3   4   4      170.33      177.99      5.19 o
   4   4   4       29.61       28.22      2.47 o
   5   4   4      181.04      182.24      9.71 o
   6   4   4      116.25      111.66      5.17 o
   7   4   4       69.67       59.09      4.12 o
   8   4   4        9.84       12.53      3.04 o
   9   4   4       42.09       44.95      4.31 o
  10   4   4       49.00       52.84      4.81 o
  11   4   4        0.09       -3.41      3.52 o
 -13   5   4       10.09        7.97      7.47 o
 -12   5   4        3.98       -1.02      6.28 o
 -11   5   4       23.21       13.74      6.79 o
 -10   5   4       11.83        4.92      5.43 o
  -9   5   4      263.35      249.83     11.14 o
  -8   5   4      751.21      719.09     29.69 o
  -7   5   4      257.37      258.50     10.42 o
  -6   5   4      244.92      233.99     11.20 o
  -5   5   4      867.51      889.19     22.00 o
  -4   5   4     1213.99     1280.85     27.07 o
  -3   5   4      165.27      170.05      4.74 o
  -2   5   4      922.47     1008.56     21.31 o
  -1   5   4        6.01        5.37      2.69 o
   0   5   4      158.44      173.20      5.39 o
   1   5   4     1076.03     1101.02     29.90 o
   2   5   4        7.93        9.15      1.17 o
   3   5   4     1211.46     1168.29     21.96 o
   4   5   4      211.88      219.51      5.38 o
   5   5   4       70.69       66.23      3.88 o
   6   5   4       49.19       45.68      3.54 o
   7   5   4      141.27      131.45      6.09 o
   8   5   4       53.24       51.58      4.25 o
   9   5   4       76.88       83.18      5.36 o
  10   5   4       46.14       46.21      4.66 o
  11   5   4        5.26        2.35      3.85 o
 -13   6   4        1.98        3.22      6.45 o
 -12   6   4        6.77        1.70      6.62 o
 -11   6   4       31.11       31.05      7.47 o
 -10   6   4        2.59        3.48      3.83 o
  -9   6   4      400.94      386.27     14.80 o
  -8   6   4      336.07      316.64     14.08 o
  -7   6   4      118.87      113.91      6.76 o
  -6   6   4       67.02       73.62      4.95 o
  -5   6   4        2.56        4.72      2.34 o
  -4   6   4      237.46      237.27      6.33 o
  -3   6   4       85.85       79.92      3.18 o
  -2   6   4       76.49       71.70      3.40 o
  -1   6   4      178.94      219.01      6.62 o
   0   6   4      515.94      518.95     11.68 o
   1   6   4      423.76      419.64      9.66 o
   2   6   4      546.14      526.67     12.20 o
   3   6   4      126.85      141.69      4.39 o
   4   6   4       13.18       10.17      1.67 o
   5   6   4        5.81        5.35      2.12 o
   6   6   4       77.68       66.24      4.12 o
   7   6   4       36.89       32.63      3.97 o
   8   6   4       90.66       84.97      5.11 o
   9   6   4       48.41       47.45      4.50 o
  10   6   4        3.77        4.97      3.42 o
  11   6   4        5.94       -1.11      3.69 o
 -13   7   4        5.34       13.06      7.47 o
 -12   7   4       35.03       27.66      8.48 o
 -11   7   4       45.39       37.16      8.31 o
 -10   7   4       59.61       55.01      5.69 o
  -9   7   4        7.78        8.90      3.74 o
  -8   7   4       44.50       39.12      4.71 o
  -7   7   4       21.51       22.54      3.79 o
  -6   7   4       84.70       81.27      5.51 o
  -5   7   4       94.63       91.61      4.28 o
  -4   7   4       10.14        8.03      1.79 o
  -3   7   4       33.16       37.08      2.19 o
  -2   7   4      878.89      858.85     18.40 o
  -1   7   4      615.99      606.78     15.80 o
   0   7   4        4.18        2.29      1.24 o
   1   7   4       53.68       47.05      2.34 o
   2   7   4       26.51       26.89      3.82 o
   3   7   4      879.85      837.46     20.91 o
   4   7   4      149.05      155.13      5.86 o
   5   7   4      137.77      140.40      5.79 o
   6   7   4        2.06        0.08      2.38 o
   7   7   4       11.11        9.17      2.76 o
   8   7   4       49.48       53.49      4.29 o
   9   7   4        0.59        3.30      2.96 o
  10   7   4       10.13        8.92      3.62 o
 -12   8   4       45.18       52.43      9.84 o
 -11   8   4       15.88       17.30      4.83 o
 -10   8   4       21.29       20.06      4.54 o
  -9   8   4       26.12       24.37      4.52 o
  -8   8   4       61.94       60.51      5.36 o
  -7   8   4      175.66      185.98      9.03 o
  -6   8   4       83.97       75.29      5.55 o
  -5   8   4       45.72       53.03      3.27 o
  -4   8   4      153.04      140.34      6.88 o
  -3   8   4       81.72       77.85      3.88 o
  -2   8   4      170.80      170.44      5.94 o
  -1   8   4       57.29       61.79      4.09 o
   0   8   4      104.41      108.67      3.62 o
   1   8   4       79.80       80.02      3.81 o
   2   8   4     1052.89     1016.96     31.05 o
   3   8   4       89.27       85.80      3.90 o
   4   8   4      150.58      147.46      5.78 o
   5   8   4       17.76       18.73      4.38 o
   6   8   4       28.91       27.19      3.20 o
   7   8   4        0.26       -1.41      2.38 o
   8   8   4        6.61        8.13      3.48 o
   9   8   4        2.47        1.31      3.00 o
  10   8   4        8.34       10.86      3.69 o
 -12   9   4        7.09        7.04      6.70 o
 -11   9   4       29.66       28.38      5.45 o
 -10   9   4       13.26       18.81      4.54 o
  -9   9   4       41.53       32.16      4.88 o
  -8   9   4      102.93       94.63      6.67 o
  -7   9   4       63.08       57.98      5.21 o
  -6   9   4      103.82       91.84      6.29 o
  -5   9   4       24.16       18.76      2.58 o
  -4   9   4      210.40      209.88      7.16 o
  -3   9   4       69.29       73.28      4.63 o
  -2   9   4     1207.77     1250.85     30.19 o
  -1   9   4       46.04       50.55      6.72 o
   0   9   4       33.12       37.23      5.98 o
   1   9   4       48.13       44.29      4.01 o
   2   9   4      169.90      171.49     30.88 o
   3   9   4      108.22      112.35      6.57 o
   4   9   4      140.42      149.75      5.72 o
   5   9   4       16.91       20.17      3.47 o
   6   9   4       60.16       62.08      4.05 o
   7   9   4       55.84       60.31      4.31 o
   8   9   4       27.48       37.81      3.99 o
   9   9   4        1.05        1.80      5.70 o
  10   9   4       15.73       18.15      3.91 o
 -12  10   4        4.44        2.62      4.91 o
 -11  10   4        0.93       -1.03      4.13 o
 -10  10   4        7.59       10.75      7.47 o
  -9  10   4       46.01       47.16      5.60 o
  -8  10   4       26.63       33.76      4.73 o
  -7  10   4      120.05      127.98      7.63 o
  -6  10   4      109.03       94.84      6.40 o
  -5  10   4       15.99       17.18      2.72 o
  -4  10   4       26.42       24.68      3.70 o
  -3  10   4       41.71       48.14      3.26 o
  -2  10   4       38.93       36.46      3.03 o
  -1  10   4      121.56      128.13      5.18 o
   0  10   4      417.55      404.87     11.07 o
   1  10   4      193.65      202.28      8.70 o
   2  10   4       22.08       17.48      3.63 o
   3  10   4      209.23      218.80      9.37 o
   4  10   4        2.81       -0.11      1.85 o
   5  10   4       49.65       54.99      3.63 o
   6  10   4       23.56       31.14      3.20 o
   7  10   4        2.10       -0.76      2.53 o
   8  10   4        8.47        9.06      2.95 o
   9  10   4       33.73       36.13      4.80 o
 -11  11   4        1.90        7.64      4.73 o
 -10  11   4        3.81       -0.27      4.03 o
  -9  11   4       18.79       14.76      4.32 o
  -8  11   4       24.58       24.13      4.67 o
  -7  11   4       45.09       46.34      5.07 o
  -6  11   4      114.78      115.87      7.63 o
  -5  11   4        6.92        1.14      2.94 o
  -4  11   4       51.76       45.97      3.48 o
  -3  11   4        9.71        8.02      4.23 o
  -2  11   4       10.21       12.14      2.39 o
  -1  11   4      413.25      424.88     16.29 o
   0  11   4       13.85        7.57      3.26 o
   1  11   4      365.55      336.28     12.59 o
   2  11   4       24.88       23.97      6.02 o
   3  11   4       65.82       75.27      5.50 o
   4  11   4       13.67       15.13      3.71 o
   5  11   4        4.87        3.22      2.20 o
   6  11   4       45.95       44.57      3.49 o
   7  11   4       42.85       45.83      4.00 o
   8  11   4        5.32        2.74      2.83 o
   9  11   4        2.88       -0.05      2.87 o
 -11  12   4        7.18        4.16      4.93 o
 -10  12   4        2.86        1.39      4.13 o
  -9  12   4       42.53       49.30      7.89 o
  -8  12   4        4.26        3.55      4.41 o
  -7  12   4       30.45       29.49      4.59 o
  -6  12   4        7.58        5.92      3.99 o
  -5  12   4       36.13       26.61      4.11 o
  -4  12   4       33.66       36.97      4.19 o
  -3  12   4       14.16        6.80      2.48 o
  -2  12   4      174.02      166.09      7.80 o
  -1  12   4      190.85      190.24      8.60 o
   0  12   4      107.69      105.13      6.38 o
   1  12   4      507.44      479.69     16.88 o
   2  12   4       11.03        8.15      3.36 o
   3  12   4       14.76       13.89      3.48 o
   4  12   4       27.16       24.64      3.95 o
   5  12   4        7.52        5.79      3.73 o
   6  12   4       19.55       18.05      4.58 o
   7  12   4        5.16        0.68      2.43 o
   8  12   4       11.99       10.52      2.94 o
 -10  13   4        0.69       -0.29      4.27 o
  -9  13   4        0.71        3.78      4.15 o
  -8  13   4        2.94        7.07      4.11 o
  -7  13   4       37.24       45.06      5.26 o
  -6  13   4        1.94        0.22      3.30 o
  -5  13   4       50.67       44.36     11.96 o
  -4  13   4        6.02        8.03      3.90 o
  -3  13   4       29.65       28.89      6.02 o
  -2  13   4       58.87       63.70      5.00 o
  -1  13   4      179.89      184.71     15.18 o
   0  13   4       29.10       24.05      3.75 o
   1  13   4       60.05       58.91      4.85 o
   2  13   4       54.67       52.98      4.67 o
   3  13   4       69.87       67.90      5.15 o
   4  13   4       74.49       75.80      7.97 o
   5  13   4       15.04       17.12      3.54 o
   6  13   4        3.09        2.09      3.08 o
   7  13   4        1.69        7.29      3.22 o
   8  13   4        4.14        5.26      4.41 o
  -9  14   4       20.53       25.82     10.18 o
  -8  14   4        0.79        7.37      4.20 o
  -7  14   4       38.51       34.85      5.05 o
  -6  14   4        0.69        0.93      5.94 o
  -5  14   4       30.35       29.32      4.24 o
  -4  14   4       82.32       89.13      6.10 o
  -3  14   4       55.55       56.57      4.83 o
  -2  14   4       38.35       40.38      5.60 o
  -1  14   4        8.16       10.66      3.22 o
   0  14   4       30.46       37.93      4.07 o
   1  14   4        1.50        1.05      2.75 o
   2  14   4        2.63        3.25      2.90 o
   3  14   4       10.92        9.10      3.06 o
   4  14   4        2.89        3.45      2.73 o
   5  14   4       46.83       57.01      9.50 o
   6  14   4        6.90        8.14      6.96 o
   7  14   4        4.58       -0.85      7.13 o
  -8  15   4        8.49        9.98      4.64 o
  -7  15   4        1.30        2.23      3.86 o
  -6  15   4        7.27        4.85      3.66 o
  -5  15   4       19.63       35.18      7.21 o
  -4  15   4       84.96      102.44      6.71 o
  -3  15   4       49.73       59.72      6.62 o
  -2  15   4       11.63       12.72      4.24 o
  -1  15   4        0.84       -2.38      3.22 o
   0  15   4       12.02       13.90      3.42 o
   1  15   4       17.56       19.50      3.38 o
   2  15   4       16.98       17.51      7.80 o
   3  15   4        5.66        5.78      2.62 o
   4  15   4       33.44       39.70      8.65 o
   5  15   4        7.27        8.14      7.13 o
   6  15   4       14.50       17.31      8.48 o
  -7  16   4        2.61       -0.04      5.85 o
  -6  16   4        3.76        2.89      3.86 o
  -5  16   4       13.14       16.05      4.11 o
  -4  16   4       12.89       20.02      5.26 o
  -3  16   4        4.71       -0.51      3.90 o
  -2  16   4        0.78       -3.22      3.22 o
  -1  16   4        2.67        2.71      3.56 o
   0  16   4        4.06       -0.09      3.48 o
   1  16   4        7.78        1.53      3.48 o
   2  16   4       21.22       21.89      7.63 o
   3  16   4       17.13       20.02      7.80 o
   4  16   4        6.45        5.43      7.47 o
   5  16   4        0.56       -4.58      6.79 o
  -6  17   4        4.03        4.55      4.21 o
  -5  17   4        0.94       -2.04      4.24 o
  -4  17   4       11.59        8.31      4.58 o
  -3  17   4        7.52        7.63      4.41 o
  -2  17   4       14.31       15.10      4.41 o
  -1  17   4        5.68        5.26      3.73 o
   2  17   4        1.92        4.41      6.62 o
   3  17   4        5.03        3.05      6.96 o
  -4  18   4        1.26       -1.19      4.24 o
  -3  18   4        1.34       -3.90      3.90 o
  -2  18   4        5.53        5.43      3.73 o
  -5 -17   5        7.02       14.42      7.80 o
  -4 -17   5        9.15       12.39      7.47 o
  -3 -17   5        4.15        6.96      6.96 o
  -2 -17   5        0.81       13.91      6.79 o
  -1 -17   5        4.69        8.99      6.62 o
   0 -17   5       25.37       25.28      7.97 o
   1 -17   5       25.87       43.60      8.99 o
  -5 -16   5        7.13       15.44      7.13 o
  -4 -16   5        7.22       10.35      6.79 o
  -3 -16   5       14.74       16.46      6.79 o
  -2 -16   5       15.31       24.60      7.30 o
  -1 -16   5        4.01        5.77      5.77 o
   0 -16   5       11.92       11.71      6.62 o
   1 -16   5        2.76        6.79      6.11 o
   2 -16   5       11.97       26.64      7.63 o
   3 -16   5        3.29        5.43      5.94 o
  -5 -15   5       43.12       50.90      8.82 o
  -4 -15   5       49.15       69.56      9.67 o
  -3 -15   5       20.52       30.54      7.63 o
  -2 -15   5        2.35       -4.75      4.75 o
  -1 -15   5        2.22       10.86      5.77 o
   0 -15   5        0.69        5.43      5.43 o
   1 -15   5        0.17       -1.02      4.41 o
   2 -15   5       67.19       71.09     10.18 o
   3 -15   5       21.73       26.47      7.47 o
   4 -15   5        1.51        2.54      5.60 o
   5 -15   5       34.13       41.40      8.65 o
  -5 -14   5        5.70       11.71      5.77 o
  -4 -14   5       17.67       18.15      6.62 o
  -3 -14   5       18.81       22.40      6.62 o
  -2 -14   5       62.22       63.12      8.99 o
  -1 -14   5       13.71       10.18      5.60 o
   0 -14   5       12.93       19.68      6.45 o
   1 -14   5        8.13        5.09      5.09 o
   2 -14   5       34.27       32.07      7.63 o
   3 -14   5        0.09        1.53      5.09 o
   4 -14   5        1.46        0.34      5.43 o
   5 -14   5        7.95       10.86      6.28 o
   6 -14   5        4.29        3.73      5.94 o
  -6 -13   5        9.70       14.76      5.94 o
  -5 -13   5       54.99       56.33      8.14 o
  -4 -13   5       40.60       42.76      7.47 o
  -3 -13   5       35.27       30.71      6.79 o
  -2 -13   5       45.82       55.31      8.31 o
  -1 -13   5        3.73        2.21      4.58 o
   0 -13   5       66.66       53.11      8.14 o
   1 -13   5       11.95        8.31      5.43 o
   2 -13   5       16.63       17.65      6.28 o
   3 -13   5       74.33       58.36      8.82 o
   4 -13   5       16.26       23.41      6.62 o
   5 -13   5       16.31       24.43      6.96 o
   6 -13   5        7.08        4.07      5.94 o
   7 -13   5        1.00       -1.36      5.26 o
 -11 -12   5        4.06        0.34      7.30 o
 -10 -12   5        4.58       13.57      7.30 o
  -6 -12   5        7.17       16.80      5.09 o
  -5 -12   5        1.30        3.05      4.24 o
  -4 -12   5       20.10       22.40      5.60 o
  -3 -12   5      174.98      185.44     13.91 o
  -2 -12   5      191.02      175.94     13.74 o
  -1 -12   5        2.51       -2.21      4.07 o
   0 -12   5        0.60        1.70      4.58 o
   1 -12   5      189.02      181.54     14.08 o
   2 -12   5       56.37       49.37      7.80 o
   3 -12   5        2.42        7.47      5.26 o
   4 -12   5       41.08       40.04      7.47 o
   5 -12   5       60.94       68.04      9.16 o
   6 -12   5       13.37       13.06      6.11 o
   7 -12   5        3.50        3.56      5.77 o
   8 -12   5        8.26       19.68      7.30 o
 -11 -11   5        0.04       -1.19      6.62 o
 -10 -11   5        5.67        4.07      6.28 o
  -6 -11   5        6.07        8.82      4.24 o
  -5 -11   5       56.06       55.33      5.74 o
  -4 -11   5       31.42       22.06      5.43 o
  -3 -11   5       59.60       66.34      7.80 o
  -2 -11   5       29.29       19.17      5.43 o
  -1 -11   5       78.86       70.07      8.65 o
   0 -11   5      253.23      276.55     17.31 o
   1 -11   5       11.89        0.00      4.92 o
   2 -11   5        9.43       13.74      5.43 o
   3 -11   5      204.29      198.17     14.59 o
   4 -11   5       28.29       31.39      6.79 o
   5 -11   5       29.84       19.51      6.28 o
   6 -11   5        1.54       -1.70      4.58 o
   7 -11   5       10.94       13.06      6.11 o
   8 -11   5        0.43        2.21      5.77 o
 -12 -10   5        7.27       12.89      7.30 o
 -11 -10   5       13.13       21.72      7.30 o
 -10 -10   5       11.40       23.75      7.13 o
  -9 -10   5        6.25       -1.02      5.26 o
  -7 -10   5       55.04       53.95      6.96 o
  -6 -10   5      100.34       92.39     11.54 o
  -5 -10   5      141.45      144.28      6.89 o
  -4 -10   5       38.88       29.71      3.96 o
  -3 -10   5       32.54       34.03      4.14 o
  -2 -10   5      244.40      250.11     10.75 o
  -1 -10   5       44.38       39.82      3.74 o
   0 -10   5      388.66      405.68     12.51 o
   1 -10   5      124.94      114.69     10.52 o
   2 -10   5      134.17      129.45     10.86 o
   3 -10   5       22.78       22.40      5.60 o
   4 -10   5       28.06       30.71      6.11 o
   5 -10   5        3.82        1.53      4.41 o
   6 -10   5       23.16       30.88      6.62 o
   7 -10   5       39.95       36.99      7.63 o
   8 -10   5       11.34       17.98      6.45 o
 -12  -9   5       19.61       22.57      7.63 o
 -11  -9   5       10.31        6.28      6.28 o
 -10  -9   5       32.35       26.64      7.13 o
  -9  -9   5       36.66       31.39      7.13 o
  -7  -9   5      130.67      130.81     10.18 o
  -6  -9   5       90.84       80.89      4.71 o
  -5  -9   5       32.14       34.61      4.40 o
  -4  -9   5      927.49      945.35     30.54 o
  -3  -9   5       36.42       30.18      5.01 o
  -2  -9   5       86.57       80.88      5.70 o
  -1  -9   5       15.05       14.80      2.66 o
   0  -9   5       82.61       78.49      4.44 o
   1  -9   5       22.45       20.20      3.76 o
   2  -9   5       23.55       17.98      5.26 o
   3  -9   5      329.33      315.92     19.00 o
   4  -9   5       73.32       63.62      7.97 o
   5  -9   5       14.04       14.59      5.26 o
   6  -9   5       27.32       37.84      6.62 o
   7  -9   5        0.67        0.51      4.58 o
   8  -9   5        4.09       14.93      6.11 o
 -13  -8   5        5.13        5.94      6.62 o
 -12  -8   5       10.96        3.56      6.28 o
 -11  -8   5       26.53       26.98      7.13 o
 -10  -8   5        6.00        1.87      5.26 o
  -9  -8   5       34.08       27.83      6.28 o
  -7  -8   5        1.40        1.35      3.28 o
  -6  -8   5       13.77       12.01      2.65 o
  -5  -8   5       43.51       41.61      4.25 o
  -4  -8   5      312.05      310.58     11.79 o
  -3  -8   5       92.32       92.71      9.59 o
  -2  -8   5       32.22       27.08      3.58 o
  -1  -8   5      126.31      128.88      6.54 o
   0  -8   5      301.85      313.28     11.70 o
   1  -8   5       69.95       66.58      5.94 o
   2  -8   5      140.73      137.80      7.36 o
   3  -8   5      248.99      227.56     15.44 o
   6  -8   5        1.54        3.39      4.41 o
   7  -8   5       15.95       25.28      6.28 o
   8  -8   5        3.88        7.80      5.26 o
 -13  -7   5       15.63       20.19      6.96 o
 -12  -7   5       95.34       90.94     10.35 o
 -11  -7   5       79.43       65.66      8.48 o
 -10  -7   5       42.54       38.17      6.79 o
  -9  -7   5        9.74       11.71      5.43 o
  -8  -7   5       40.28       45.41      4.80 o
  -7  -7   5      104.04      107.06      6.53 o
  -6  -7   5       54.05       50.92      3.41 o
  -5  -7   5      216.24      239.99     10.38 o
  -4  -7   5      157.92      164.69      6.41 o
  -3  -7   5      195.33      191.78     18.92 o
  -2  -7   5      196.19      211.74     11.88 o
  -1  -7   5       69.23       64.98      4.67 o
   0  -7   5      520.46      521.87     17.15 o
   1  -7   5       68.32       66.50      9.08 o
   2  -7   5      298.37      306.11     11.15 o
   3  -7   5      154.42      165.07      7.70 o
   4  -7   5       24.62       20.81      3.63 o
 -13  -6   5        3.78        6.79      6.28 o
 -12  -6   5      151.58      169.49     13.23 o
 -11  -6   5        3.96       -4.75      4.75 o
 -10  -6   5       10.29       -4.07      4.07 o
  -9  -6   5      120.16      107.66      6.96 o
  -8  -6   5      149.88      176.86      8.52 o
  -7  -6   5       25.55       33.17      3.86 o
  -6  -6   5      167.70      167.61      6.91 o
  -5  -6   5       39.32       46.20      3.18 o
  -4  -6   5      482.29      495.93     17.23 o
  -3  -6   5      883.37      888.87     38.85 o
  -2  -6   5      495.62      506.28     22.90 o
  -1  -6   5       39.75       37.15      3.42 o
   0  -6   5      308.69      329.41     11.88 o
   1  -6   5       33.23       37.96      3.58 o
   2  -6   5       35.56       34.00      3.70 o
   3  -6   5      130.11      138.01      6.93 o
   4  -6   5       42.48       42.60      4.24 o
   5  -6   5      137.56      124.87      9.67 o
 -13  -5   5        4.25        5.26      5.60 o
 -12  -5   5        1.50        0.00      4.92 o
 -11  -5   5       27.69       15.78      5.60 o
 -10  -5   5        2.41        2.04      4.41 o
  -9  -5   5        8.05        4.73      3.18 o
  -8  -5   5       68.27       67.02      8.57 o
  -7  -5   5      136.98      129.62     10.69 o
  -6  -5   5       67.93       69.39      3.69 o
  -5  -5   5        2.30       -0.22      2.53 o
  -4  -5   5       88.80       85.53      5.26 o
  -3  -5   5      311.84      344.08     16.12 o
  -2  -5   5      902.67      926.37     40.38 o
  -1  -5   5       16.23        3.56      5.51 o
   0  -5   5      574.92      690.28     21.05 o
   1  -5   5       75.75       81.23      7.55 o
   2  -5   5      662.67      662.26     42.93 o
   3  -5   5      212.50      210.15      7.21 o
   4  -5   5      100.78      103.58      6.03 o
   5  -5   5      232.24      229.73      9.92 o
   6  -5   5       64.04       61.76      6.96 o
 -14  -4   5        0.89       -1.02      5.43 o
 -13  -4   5        3.51       -5.09      5.09 o
 -12  -4   5       79.52       97.56      9.16 o
 -11  -4   5       33.89       46.83      6.28 o
 -10  -4   5        0.36       -2.81      2.81 o
  -9  -4   5      182.37      170.07      8.25 o
  -8  -4   5      303.05      300.94     11.61 o
  -7  -4   5       42.00       39.87      2.28 o
  -6  -4   5      770.89      797.43     24.66 o
  -5  -4   5       14.72        8.66      2.67 o
  -4  -4   5       54.25       59.76      4.20 o
  -3  -4   5      146.59      146.52      8.23 o
  -2  -4   5      859.52      997.29     40.21 o
  -1  -4   5      125.34      120.91      8.91 o
   0  -4   5      320.26      357.28     11.88 o
   1  -4   5      183.38      200.76      6.05 o
   2  -4   5       39.56       44.92      3.37 o
   3  -4   5      160.40      147.25      4.66 o
   4  -4   5       11.47       11.04      2.12 o
   5  -4   5       73.65       73.55      7.13 o
   6  -4   5      531.14      524.36     19.77 o
   7  -4   5       49.20       57.35      6.96 o
 -14  -3   5        1.09       13.06      5.77 o
 -13  -3   5        7.22        5.60      5.26 o
 -12  -3   5       10.90        4.92      4.75 o
 -11  -3   5        4.69        0.83      5.94 o
 -10  -3   5       24.40       13.27      3.54 o
  -9  -3   5       56.00       58.85      4.52 o
  -8  -3   5      101.80       98.63      8.14 o
  -7  -3   5      217.00      231.27      8.84 o
  -6  -3   5      273.59      243.89      9.52 o
  -5  -3   5      114.49      102.65      8.82 o
  -4  -3   5      881.09      974.26     33.42 o
  -3  -3   5     1684.66     1894.95     55.57 o
  -2  -3   5     1243.53     1393.63     57.52 o
  -1  -3   5      100.20       98.07      4.74 o
   0  -3   5      546.88      589.33     18.42 o
   1  -3   5      340.13      391.32     10.54 o
   2  -3   5      231.59      225.55      7.74 o
   3  -3   5      202.43      194.58      4.89 o
   4  -3   5       61.68       57.84      2.95 o
   5  -3   5       35.18       32.62      2.56 o
   6  -3   5      160.76      178.98     11.68 o
   7  -3   5      123.90      135.64      7.86 o
   8  -3   5      100.02       93.21     13.91 o
   9  -3   5       47.61       48.69      8.48 o
  10  -3   5       42.91       53.11      9.33 o
 -14  -2   5        0.19       -1.53      4.58 o
 -13  -2   5       11.73       17.98      5.60 o
 -12  -2   5       28.18       30.26      7.04 o
 -11  -2   5       72.63       76.08      7.47 o
 -10  -2   5       26.17       31.24      6.53 o
  -9  -2   5       43.86       43.02      3.38 o
  -8  -2   5       27.12       23.86      2.55 o
  -7  -2   5       54.04       53.96      4.05 o
  -6  -2   5     1249.81     1253.87     52.09 o
  -5  -2   5       43.06       33.08      5.77 o
  -4  -2   5      477.42      487.79     24.77 o
  -3  -2   5     1347.20     1517.65     65.15 o
  -2  -2   5     1008.89     1126.25     34.30 o
  -1  -2   5      662.55      687.28     16.71 o
   0  -2   5      465.35      467.02     12.01 o
   1  -2   5      597.91      601.61     15.18 o
   2  -2   5      420.63      412.15      8.43 o
   3  -2   5       84.74       76.85      4.02 o
   4  -2   5      122.18      122.89      5.19 o
   5  -2   5      150.91      162.95      6.39 o
   6  -2   5       45.45       47.82      3.18 o
   7  -2   5       35.90       27.01      6.19 o
   8  -2   5       64.96       65.18      5.86 o
   9  -2   5       58.04       62.54      6.00 o
  10  -2   5       33.22       36.14      8.14 o
  11  -2   5       20.60       33.42      8.99 o
 -14  -1   5        1.43       -1.53      4.41 o
 -13  -1   5       21.18       20.36      5.26 o
 -12  -1   5       35.15       38.70      6.96 o
 -11  -1   5        9.12        6.26      4.50 o
 -10  -1   5       81.67       92.54      5.99 o
  -9  -1   5       14.13       11.99      3.27 o
  -8  -1   5       22.34       27.97      3.23 o
  -7  -1   5      553.49      525.88     12.12 o
  -6  -1   5      400.85      412.51     13.25 o
  -5  -1   5      613.69      617.37     15.43 o
  -4  -1   5      676.81      739.08     33.42 o
  -3  -1   5     2906.09     3155.07     88.98 o
  -2  -1   5      433.16      525.45     25.45 o
  -1  -1   5      522.65      580.03     17.68 o
   0  -1   5      126.16      130.07      5.72 o
   1  -1   5      151.35      135.86      3.53 o
   2  -1   5       62.52       52.62      2.18 o
   3  -1   5      231.04      222.87      5.39 o
   4  -1   5       50.96       51.85      2.82 o
   5  -1   5      185.38      178.63      6.44 o
   6  -1   5        7.65        8.62      2.41 o
   7  -1   5       47.84       49.19      7.68 o
   8  -1   5       26.34       25.14      4.47 o
   9  -1   5        6.86        7.25      3.95 o
  10  -1   5        4.45        5.14      4.32 o
  11  -1   5        5.53       16.12      7.80 o
 -14   0   5        2.71        4.07      4.41 o
 -13   0   5        7.20        3.42      3.57 o
 -12   0   5      101.57      102.53      6.68 o
 -11   0   5        4.21       -0.82      2.77 o
 -10   0   5      137.44      136.60     12.47 o
  -9   0   5      115.85      107.63      6.03 o
  -8   0   5      235.17      236.48      7.38 o
  -7   0   5       99.10      116.28      3.80 o
  -6   0   5        1.53       -1.06      1.06 o
  -5   0   5     1498.86     1502.96     27.40 o
  -4   0   5      188.80      197.42      5.60 o
  -3   0   5      397.90      434.60     20.61 o
  -2   0   5     1658.06     1786.22     42.19 o
  -1   0   5      208.68      213.79      5.49 o
   0   0   5      104.15       92.60      3.02 o
   1   0   5     1534.80     1571.47     32.13 o
   2   0   5      590.69      578.91     12.74 o
   3   0   5        3.38        1.66      1.32 o
   4   0   5      449.50      450.73     14.74 o
   5   0   5       14.35       13.51      2.70 o
   6   0   5        0.42       -1.89      1.89 o
   7   0   5      111.64      107.25      5.41 o
   8   0   5        0.01       -1.63      2.50 o
   9   0   5       19.47       21.50      4.54 o
  10   0   5       11.51       13.89      4.54 o
  11   0   5        0.40        2.43      4.68 o
 -13   1   5       20.58       34.27      8.31 o
 -12   1   5       36.30       35.88      4.50 o
 -11   1   5        9.14        5.07      2.97 o
 -10   1   5       81.53       89.44      6.02 o
  -9   1   5       12.91       12.53      4.33 o
  -8   1   5       21.68       21.16      1.99 o
  -7   1   5      558.63      545.99     25.28 o
  -6   1   5      402.34      419.10     13.40 o
  -5   1   5      628.54      618.48     32.75 o
  -4   1   5      695.85      779.97     23.59 o
  -3   1   5     2863.85     3101.03     73.99 o
  -2   1   5      437.44      523.36     13.71 o
  -1   1   5      509.20      587.75     15.32 o
   0   1   5      122.88      126.93      3.26 o
   1   1   5      148.07      137.81      4.05 o
   2   1   5       62.90       51.95      2.46 o
   3   1   5      227.05      221.90      6.05 o
   4   1   5       53.77       56.74      4.42 o
   5   1   5      183.19      186.15      6.59 o
   6   1   5        8.61        5.84      2.46 o
   7   1   5       48.66       52.64      6.17 o
   8   1   5       25.69       30.21      4.68 o
   9   1   5        6.69        3.54      3.70 o
  10   1   5        4.38        1.28      4.20 o
  11   1   5        5.74       12.91      5.00 o
 -14   2   5        0.26       -2.54      7.13 o
 -13   2   5       11.30       20.87      7.80 o
 -12   2   5       28.19       39.53      8.31 o
 -11   2   5       70.21       46.15      8.31 o
 -10   2   5       25.98       26.13      6.45 o
  -9   2   5       47.47       48.86      7.30 o
  -8   2   5       24.89       24.24      4.75 o
  -7   2   5       53.99       54.58      3.34 o
  -6   2   5     1240.85     1281.24     30.89 o
  -5   2   5       46.04       39.68      2.58 o
  -4   2   5      474.30      506.44     13.15 o
  -3   2   5     1345.59     1514.47     31.45 o
  -2   2   5     1029.55     1146.25     24.09 o
  -1   2   5      645.14      670.37     14.85 o
   0   2   5      465.58      470.82      8.50 o
   1   2   5      591.84      607.63     17.13 o
   2   2   5      423.66      408.99     13.13 o
   3   2   5       81.10       69.79      3.57 o
   4   2   5      126.93      118.99      4.90 o
   5   2   5      148.04      160.26      6.18 o
   6   2   5       45.70       46.25      3.67 o
   7   2   5       36.12       25.74      3.37 o
   8   2   5       67.81       83.46      5.24 o
   9   2   5       55.46       62.94      4.87 o
  10   2   5       33.32       51.08      8.91 o
  11   2   5       20.88       29.12      5.67 o
 -14   3   5        1.11        5.09      7.47 o
 -13   3   5        7.49       11.88      7.63 o
 -12   3   5       11.41        2.88      5.94 o
 -11   3   5        4.69        8.65      5.60 o
 -10   3   5       26.08       21.55      6.62 o
  -9   3   5       54.46       28.33      6.96 o
  -8   3   5      101.02       92.30      8.99 o
  -7   3   5      218.38      224.73      7.55 o
  -6   3   5      264.42      245.45     11.86 o
  -5   3   5      109.51       91.24      4.21 o
  -4   3   5      890.63      969.65     20.79 o
  -3   3   5     1669.21     1840.59     38.37 o
  -2   3   5     1253.11     1383.13     28.94 o
  -1   3   5       94.48       92.80      3.69 o
   0   3   5      555.81      609.26     13.48 o
   1   3   5      349.46      403.80     10.26 o
   2   3   5      243.88      229.65      6.01 o
   3   3   5      201.96      190.95      6.31 o
   4   3   5       64.19       68.20      5.40 o
   5   3   5       36.65       37.93      3.21 o
   6   3   5      159.97      172.75      9.01 o
   7   3   5      123.93      116.58      6.23 o
   8   3   5      100.60      109.23      5.77 o
   9   3   5       47.31       52.37      4.67 o
  10   3   5       43.18       50.57      8.06 o
  11   3   5        8.07        4.92      6.28 o
 -13   4   5        3.52        3.39      6.96 o
 -12   4   5       78.99      110.28     11.37 o
 -11   4   5       34.72       37.50      7.97 o
 -10   4   5        0.52        0.85      5.26 o
  -9   4   5      184.01      167.46     12.89 o
  -8   4   5      304.10      302.71     23.50 o
  -7   4   5       42.13       33.22      3.94 o
  -6   4   5      763.29      778.15     20.03 o
  -5   4   5       14.45       13.90      2.08 o
  -4   4   5       53.12       57.26      3.06 o
  -3   4   5      135.98      125.65      5.51 o
  -2   4   5      847.71      927.45     20.16 o
  -1   4   5      115.96      112.02      4.00 o
   0   4   5      316.79      349.27     10.53 o
   1   4   5      184.96      184.90      4.80 o
   2   4   5       41.20       50.12      2.26 o
   3   4   5      166.27      156.15      7.78 o
   4   4   5       10.21        8.12      3.07 o
   5   4   5       74.43       73.56      4.11 o
   6   4   5      540.18      536.11     14.84 o
   7   4   5       48.71       47.15      4.07 o
   8   4   5       11.46       17.85      3.42 o
   9   4   5      129.87      135.57      6.88 o
  10   4   5       13.58       18.93      4.19 o
 -13   5   5        4.32        2.71      7.13 o
 -12   5   5        1.46       10.86      6.79 o
 -11   5   5       27.32       13.74      6.28 o
 -10   5   5        2.15        0.51      5.43 o
  -9   5   5        7.94        9.84      5.60 o
  -8   5   5       68.28       69.45      5.77 o
  -7   5   5      137.21      139.98      8.57 o
  -6   5   5       65.03       59.27      4.71 o
  -5   5   5        1.81       -1.69      1.69 o
  -4   5   5       90.16       87.75      3.51 o
  -3   5   5      311.23      329.43      8.20 o
  -2   5   5      903.34      946.94     20.25 o
  -1   5   5       15.75        7.29      3.33 o
   0   5   5      571.00      665.84     14.93 o
   1   5   5       78.99       80.36      3.47 o
   2   5   5      643.28      650.73     14.36 o
   3   5   5      222.87      220.79      6.01 o
   4   5   5       96.63       94.89      4.42 o
   5   5   5      231.77      232.07      7.87 o
   6   5   5       62.90       52.97      6.19 o
   7   5   5       31.91       27.19      3.44 o
   8   5   5       29.93       25.92      3.72 o
   9   5   5        4.20       10.49      3.44 o
  10   5   5        1.21       -3.33      3.33 o
 -13   6   5        3.87       19.17      7.80 o
 -12   6   5      150.36      192.91     15.44 o
 -11   6   5        3.58       -4.07      5.43 o
 -10   6   5       10.25       11.71      6.28 o
  -9   6   5      118.71       99.83      8.40 o
  -8   6   5      152.46      158.33      8.74 o
  -7   6   5       24.90       26.35      3.91 o
  -6   6   5      164.47      152.39      7.65 o
  -5   6   5       40.70       45.14      5.00 o
  -4   6   5      488.39      519.27     13.74 o
  -3   6   5      886.83      898.51     19.42 o
  -2   6   5      489.76      491.77     11.43 o
  -1   6   5       43.13       40.09      2.38 o
   0   6   5      317.41      346.70      8.41 o
   1   6   5       35.28       28.36      2.24 o
   2   6   5       34.03       39.24      2.14 o
   3   6   5      133.04      136.78      5.19 o
   4   6   5       42.93       35.91      3.82 o
   5   6   5      135.87      128.37      8.41 o
   6   6   5       54.37       53.97      8.20 o
   7   6   5       84.35       89.41      5.11 o
   8   6   5        5.60        9.53      3.14 o
   9   6   5       10.99       12.90      4.88 o
  10   6   5       17.97       19.72      4.22 o
 -13   7   5       16.27       25.79      8.48 o
 -12   7   5       96.08      119.61     12.56 o
 -11   7   5       79.41       74.65     10.01 o
 -10   7   5       41.75       34.95      7.63 o
  -9   7   5       10.14       14.53      4.01 o
  -8   7   5       39.67       34.34      4.67 o
  -7   7   5      101.45       96.22      6.41 o
  -6   7   5       50.95       39.56      5.60 o
  -5   7   5      220.85      242.58      7.83 o
  -4   7   5      159.34      170.48      6.16 o
  -3   7   5      201.18      219.34      6.95 o
  -2   7   5      196.24      202.63      7.29 o
  -1   7   5       66.69       64.99      4.38 o
   0   7   5      520.22      523.25     13.87 o
   1   7   5       71.02       76.90      3.86 o
   2   7   5      289.59      270.32     18.24 o
   3   7   5      155.67      152.35      5.61 o
   4   7   5       22.93       19.21      2.57 o
   5   7   5      178.06      169.48      6.58 o
   6   7   5      112.02      115.03      5.60 o
   7   7   5        1.44        6.77      2.79 o
   8   7   5        0.95       -0.91      2.82 o
   9   7   5        0.38       -2.60      3.04 o
  10   7   5        0.41        1.52      3.61 o
 -12   8   5       10.96       11.20      7.47 o
 -11   8   5       26.75       35.29      8.14 o
 -10   8   5        6.07        2.77      3.86 o
  -9   8   5       32.24       25.19      4.55 o
  -8   8   5       33.95       32.97      4.71 o
  -7   8   5        1.31       -1.63      4.75 o
  -6   8   5       13.36       10.03      3.39 o
  -5   8   5       45.99       49.71      3.52 o
  -4   8   5      315.31      303.50      9.37 o
  -3   8   5       94.69       99.19      4.93 o
  -2   8   5       31.58       32.31      2.81 o
  -1   8   5      121.64      128.65      5.15 o
   0   8   5      309.17      314.96      9.25 o
   1   8   5       70.65       65.05      3.68 o
   2   8   5      143.93      136.74      7.36 o
   3   8   5      249.98      237.33     11.88 o
   4   8   5      114.86      111.51      4.92 o
   5   8   5       27.66       27.15      2.98 o
   6   8   5        1.74       -0.51      2.34 o
   7   8   5       15.45       16.58      3.20 o
   8   8   5        3.93        2.61      2.86 o
   9   8   5       11.61        4.77      3.41 o
 -12   9   5       20.14       35.12      8.99 o
 -11   9   5       10.31        8.43      4.65 o
 -10   9   5       33.11       36.18      5.33 o
  -9   9   5       37.63       36.50      5.19 o
  -8   9   5       19.88       11.24      3.94 o
  -7   9   5      130.21      126.11      7.65 o
  -6   9   5       91.35       84.08      6.02 o
  -5   9   5       34.64       41.19      4.52 o
  -4   9   5      920.93      938.04     23.83 o
  -3   9   5       38.71       40.91      3.29 o
  -2   9   5       85.39       92.86      4.57 o
  -1   9   5       14.14       23.73      3.07 o
   0   9   5       80.01       69.74      3.86 o
   1   9   5       21.61       19.74      3.99 o
   2   9   5       23.09       22.50      3.83 o
   3   9   5      329.73      321.13     12.62 o
   4   9   5       74.62       65.24      3.80 o
   5   9   5       13.83       17.23      2.72 o
   6   9   5       28.13       31.20      4.11 o
   7   9   5        0.75       -0.56      2.68 o
   8   9   5        4.15        3.41      3.20 o
   9   9   5        1.34        0.69      3.25 o
 -12  10   5        7.40        7.08      5.10 o
 -11  10   5       13.20       20.80      5.43 o
 -10  10   5       11.69       11.71      4.56 o
  -9  10   5        5.85        2.92      3.91 o
  -8  10   5       24.24       16.49      4.23 o
  -7  10   5       53.98       45.40      5.15 o
  -6  10   5       99.30      101.86      9.08 o
  -5  10   5      140.41      141.79      6.09 o
  -4  10   5       38.32       35.54      4.42 o
  -3  10   5       32.63       36.51      3.29 o
  -2  10   5      242.87      255.40     11.02 o
  -1  10   5       46.39       50.39      3.53 o
   0  10   5      388.95      418.16     14.80 o
   1  10   5      128.82      124.87      7.29 o
   2  10   5      131.20      115.24      7.15 o
   3  10   5       22.66       23.70      4.08 o
   4  10   5       28.50       28.83      4.30 o
   5  10   5        3.92        2.39      2.15 o
   6  10   5       23.61       20.83      3.05 o
   7  10   5       39.70       47.73      4.05 o
   8  10   5       11.47        8.76      3.19 o
   9  10   5        4.13        1.43      3.21 o
 -11  11   5        0.03        3.17      4.52 o
 -10  11   5        5.48        8.30      4.40 o
  -9  11   5       14.62       12.36      4.43 o
  -8  11   5       74.62       76.59      6.40 o
  -7  11   5       17.54       10.61      3.90 o
  -6  11   5        6.09        9.58      3.58 o
  -5  11   5       58.41       57.36      5.07 o
  -4  11   5       29.89       22.67      4.54 o
  -3  11   5       59.51       57.25      4.46 o
  -2  11   5       28.66       20.93      6.10 o
  -1  11   5       80.97       77.50      4.31 o
   0  11   5      250.75      246.59     10.70 o
   1  11   5       11.41        6.32      3.38 o
   2  11   5        8.91        6.84      4.24 o
   3  11   5      205.06      207.29      9.64 o
   4  11   5       28.58       40.63      6.28 o
   5  11   5       28.88       30.41      4.60 o
   6  11   5        1.48        1.68      2.44 o
   7  11   5       11.26        7.35      2.79 o
   8  11   5        0.50       -2.75      3.21 o
 -11  12   5        4.19       11.31      6.87 o
 -10  12   5        4.88        2.95      4.42 o
  -9  12   5       16.11       22.26      5.01 o
  -8  12   5        9.34        7.61      4.02 o
  -7  12   5       23.09       32.20      4.67 o
  -6  12   5        7.26        3.92      3.45 o
  -5  12   5        1.34        4.30      3.18 o
  -4  12   5       19.64        6.58      3.49 o
  -3  12   5      177.95      185.93      7.12 o
  -2  12   5      186.73      175.71     16.37 o
  -1  12   5        3.02       -3.02      3.02 o
   0  12   5        0.54        1.22      3.08 o
   1  12   5      186.97      195.46      9.20 o
   2  12   5       56.32       58.06      5.34 o
   3  12   5        2.28        2.53      3.28 o
   4  12   5       40.83       41.13      4.80 o
   5  12   5       60.93       57.23      5.49 o
   6  12   5       13.75       10.36      4.41 o
   7  12   5        3.81        4.12      2.62 o
   8  12   5        8.20        8.99      3.18 o
 -10  13   5        0.06        7.87      4.56 o
  -9  13   5        4.30       10.60      4.47 o
  -8  13   5       18.02       18.30     11.11 o
  -7  13   5        0.88        2.52      4.50 o
  -6  13   5       10.43       10.69      5.51 o
  -5  13   5       55.55       59.48      5.33 o
  -4  13   5       40.48       37.44      4.56 o
  -3  13   5       35.04       31.07      3.80 o
  -2  13   5       46.48       50.32      4.95 o
  -1  13   5        3.88        2.51      3.18 o
   0  13   5       66.35       70.67      5.41 o
   1  13   5       11.92       13.67      3.66 o
   2  13   5       17.17       11.87      3.82 o
   3  13   5       74.82       69.68      5.70 o
   4  13   5       16.91       17.83      3.89 o
   5  13   5       16.14       18.73      5.34 o
   6  13   5        6.87        4.02      4.92 o
   7  13   5        1.02        0.10      3.57 o
  -9  14   5       11.23        3.84      5.60 o
  -8  14   5        5.90        6.25      4.23 o
  -7  14   5        9.61        7.78      4.27 o
  -6  14   5       14.67       12.29      4.08 o
  -5  14   5        5.73        2.47      3.39 o
  -4  14   5       17.38       20.93      4.16 o
  -3  14   5       18.90       16.97      5.43 o
  -2  14   5       62.94       64.92      5.38 o
  -1  14   5       13.25       12.25      3.59 o
   0  14   5       13.10       22.01     10.18 o
   1  14   5        7.83        6.12      3.26 o
   2  14   5       34.63       35.64      4.46 o
   3  14   5        0.07       -3.13      3.13 o
   4  14   5        1.51       -0.94      3.23 o
   5  14   5        8.01        2.76      3.54 o
   6  14   5        4.31       -1.70      3.25 o
  -8  15   5        1.26       -0.58      4.40 o
  -7  15   5       13.17       13.88      4.61 o
  -6  15   5       41.01       40.06      5.43 o
  -5  15   5       42.52       43.43      5.17 o
  -4  15   5       49.41       57.01      7.30 o
  -3  15   5       20.10       16.12      5.09 o
  -2  15   5        2.44       -3.90      3.90 o
  -1  15   5        2.28        3.07      3.13 o
   0  15   5        0.70       -2.71      2.71 o
   1  15   5        0.14       -1.65      3.01 o
   2  15   5       66.55       85.22      6.12 o
   3  15   5       22.37       23.61      4.01 o
   4  15   5        1.38        2.10      3.12 o
   5  15   5       34.55       26.47      8.65 o
  -7  16   5        3.42        3.92      4.33 o
  -6  16   5        8.30        1.92      3.99 o
  -5  16   5        7.04       11.20      5.26 o
  -4  16   5        7.30        3.05      4.58 o
  -3  16   5       14.49       14.42      5.26 o
  -2  16   5       15.78       10.18      4.75 o
  -1  16   5        4.21       -2.04      4.07 o
   0  16   5       11.91        9.35      3.34 o
   1  16   5        2.72       -1.87      2.92 o
   2  16   5       12.02       12.45      3.31 o
   3  16   5        3.35        0.16      2.65 o
   4  16   5        6.63       14.93      8.14 o
  -6  17   5       12.16        7.13      5.60 o
  -5  17   5        6.81        7.13      5.26 o
  -4  17   5        9.25        7.30      5.09 o
  -3  17   5        4.20       -1.19      4.41 o
  -2  17   5        0.83       -1.70      3.90 o
  -1  17   5        4.69       -1.53      4.07 o
   0  17   5       25.37       27.49      5.09 o
   1  17   5       25.90       37.10      4.41 o
   2  17   5       12.68       10.18      7.63 o
  -3  18   5        4.85       -1.53      4.24 o
  -2  18   5        7.98        6.62      4.41 o
  -1  18   5        3.82        6.45      4.07 o
  -5 -17   6       12.89       17.81      7.97 o
  -4 -17   6        3.76       10.69      7.47 o
  -3 -17   6       13.27       19.51      7.63 o
  -2 -17   6        3.23       11.37      7.13 o
  -1 -17   6        9.67       14.93      7.63 o
  -5 -16   6       52.75       49.03      9.33 o
  -4 -16   6        3.92        6.96      6.79 o
  -3 -16   6        3.44        9.16      6.28 o
  -2 -16   6       25.04       37.67      8.82 o
  -1 -16   6        2.77        0.00      5.43 o
   0 -16   6       12.41       13.06      6.62 o
   1 -16   6       16.56       14.25      6.62 o
  -5 -15   6       26.10       22.57      7.13 o
  -4 -15   6        9.96       16.97      6.96 o
  -3 -15   6        2.28        8.82      6.11 o
  -2 -15   6        8.79       10.35      6.45 o
  -1 -15   6       10.10       16.29      6.45 o
   0 -15   6        3.86        9.67      5.77 o
   1 -15   6       19.84       21.72      6.96 o
   2 -15   6        6.57       16.29      6.62 o
   3 -15   6       11.08       21.55      7.30 o
  -5 -14   6       12.92       12.22      6.11 o
  -4 -14   6        2.05        6.45      5.77 o
  -3 -14   6       69.55       95.35     10.52 o
  -2 -14   6       83.37       81.27     10.18 o
  -1 -14   6       17.00       17.65      6.45 o
   0 -14   6        5.63        6.79      5.60 o
   1 -14   6        8.35        4.41      5.26 o
   2 -14   6        6.68        8.99      5.60 o
   3 -14   6        1.12        0.17      5.43 o
   4 -14   6        1.72        5.09      6.11 o
   5 -14   6       31.22       41.74      8.65 o
 -10 -13   6        6.99       25.28      8.31 o
  -6 -13   6        1.17        3.56      4.24 o
  -5 -13   6       17.38       25.96      6.62 o
  -4 -13   6       23.34       25.79      6.62 o
  -3 -13   6       59.04       59.55      8.48 o
  -2 -13   6       13.86       17.48      6.11 o
  -1 -13   6       15.79       16.63      6.11 o
   0 -13   6       13.35       17.48      6.28 o
   1 -13   6       38.36       49.20      7.97 o
   2 -13   6       20.47       21.72      6.45 o
   3 -13   6        2.03       12.05      5.94 o
   4 -13   6        4.70       -1.02      4.92 o
   5 -13   6        4.25        6.28      5.94 o
   6 -13   6        6.28        4.41      6.11 o
 -11 -12   6        4.79        2.88      7.47 o
 -10 -12   6        0.18        9.33      6.79 o
  -6 -12   6        6.89       12.05      4.92 o
  -5 -12   6       21.32       12.22      5.43 o
  -4 -12   6       30.99       39.53      6.79 o
  -3 -12   6       24.18       32.41      6.96 o
  -2 -12   6        4.07        1.70      4.41 o
  -1 -12   6        2.58        0.51      4.41 o
   0 -12   6       34.55       34.10      7.13 o
   1 -12   6       17.91        9.84      5.43 o
   2 -12   6       11.18        6.11      5.26 o
   3 -12   6        7.85       11.71      5.94 o
   4 -12   6        8.24        4.24      5.43 o
   5 -12   6       15.43       20.87      6.62 o
   6 -12   6        3.92       15.27      6.79 o
   7 -12   6        1.92        1.87      5.43 o
 -11 -11   6        4.47       -1.02      6.45 o
 -10 -11   6        0.55       -3.05      5.94 o
  -6 -11   6       15.16       18.32      5.26 o
  -5 -11   6       25.32       27.46      4.77 o
  -4 -11   6      105.06       94.50      9.67 o
  -3 -11   6      162.25      147.10     12.39 o
  -2 -11   6       48.44       40.72      7.30 o
  -1 -11   6        1.93        0.51      4.75 o
   0 -11   6      174.79      142.35     12.89 o
   1 -11   6      210.67      198.68     14.76 o
   2 -11   6       57.39       68.54      8.48 o
   3 -11   6       33.23       40.89      7.13 o
   4 -11   6        0.62       -2.04      4.24 o
   5 -11   6        5.79        2.04      5.09 o
   6 -11   6       32.73       39.36      7.80 o
   7 -11   6        7.04        1.36      5.60 o
 -12 -10   6        0.05        5.26      6.79 o
 -11 -10   6        3.78        1.70      6.45 o
 -10 -10   6        0.40        1.36      5.94 o
  -6 -10   6        4.58        2.30      3.18 o
  -5 -10   6       76.55       64.72      4.64 o
  -4 -10   6       44.23       38.90      4.55 o
  -3 -10   6      225.25      247.88     15.02 o
  -2 -10   6      317.88      289.54     29.44 o
  -1 -10   6      228.00      199.53      7.95 o
   0 -10   6      253.92      256.16     18.66 o
   1 -10   6       31.86       22.06      6.28 o
   2 -10   6       74.34       66.85      8.48 o
   3 -10   6        9.59        0.34      4.41 o
   4 -10   6        7.84        3.39      4.92 o
   5 -10   6       10.54       11.03      5.43 o
   6 -10   6       44.54       50.73      7.97 o
   7 -10   6        7.88        5.60      5.43 o
 -12  -9   6        3.45        4.58      6.28 o
 -11  -9   6        8.73        8.48      6.28 o
 -10  -9   6        7.74        8.14      5.94 o
  -7  -9   6        5.77       14.42      5.94 o
  -6  -9   6       92.84      111.77      6.67 o
  -5  -9   6      147.65      158.69      7.03 o
  -4  -9   6      100.00       96.84      6.48 o
  -3  -9   6      112.89      118.52      7.14 o
  -2  -9   6      326.81      319.51     12.79 o
  -1  -9   6      148.59      137.19      7.41 o
   0  -9   6      204.59      199.86      9.48 o
   1  -9   6       92.83       74.92      6.45 o
   2  -9   6       72.94       56.33      7.47 o
   5  -9   6        0.49        3.39      4.24 o
   6  -9   6       39.14       40.04      7.47 o
   7  -9   6        9.90       10.86      5.94 o
 -12  -8   6        9.63        7.30      6.45 o
 -11  -8   6        3.97        1.53      5.77 o
 -10  -8   6        7.04        6.62      5.60 o
  -9  -8   6       95.88      113.68     10.35 o
  -8  -8   6       46.27       38.68      7.47 o
  -7  -8   6      605.52      637.43     31.39 o
  -6  -8   6       57.66       58.50      4.21 o
  -5  -8   6      647.97      654.58     18.28 o
  -4  -8   6      332.97      330.31     13.04 o
  -3  -8   6      265.51      270.11     15.61 o
  -2  -8   6      244.80      229.39     13.91 o
  -1  -8   6       47.63       45.86      4.43 o
   0  -8   6      284.80      289.60     11.58 o
   1  -8   6      185.66      173.55      8.63 o
   2  -8   6      173.20      168.57      8.63 o
   3  -8   6      171.59      153.21     10.86 o
   7  -8   6       26.66       44.45      7.63 o
 -13  -7   6        2.82        6.62      6.45 o
 -12  -7   6       24.56       13.74      6.62 o
 -11  -7   6       58.09       49.03      7.80 o
 -10  -7   6       29.76       38.85      6.96 o
  -9  -7   6        1.43        3.73      4.58 o
  -8  -7   6        8.21        3.05      5.60 o
  -7  -7   6      119.48      123.18     11.20 o
  -6  -7   6      434.81      471.48     13.84 o
  -5  -7   6      360.32      344.98     10.75 o
  -4  -7   6      141.97      142.80      7.95 o
  -3  -7   6       24.43       25.11      4.92 o
  -2  -7   6      113.55      110.45      8.65 o
  -1  -7   6      114.90      119.71      6.47 o
   0  -7   6      139.94      140.26      7.34 o
   1  -7   6      164.91      170.26      8.32 o
   2  -7   6      135.79      138.46     25.03 o
   3  -7   6      120.10      114.83      7.63 o
   4  -7   6      101.58       87.38      8.31 o
 -13  -6   6        0.20        1.19      5.77 o
 -12  -6   6       72.05       62.44      8.65 o
 -11  -6   6        3.48        0.34      4.75 o
 -10  -6   6       61.21       59.89      7.47 o
  -9  -6   6       18.33       17.76      5.60 o
  -8  -6   6       24.62       23.36     10.94 o
  -7  -6   6      135.39      131.62      7.17 o
  -6  -6   6       47.77       45.36      3.54 o
  -5  -6   6      104.77      116.18      6.60 o
  -4  -6   6      312.37      305.89     24.94 o
  -3  -6   6      265.95      308.62     15.95 o
  -2  -6   6       48.97       50.39      5.77 o
  -1  -6   6       49.47       47.43      6.70 o
   0  -6   6       78.05       93.33      5.65 o
   1  -6   6      190.22      197.72      8.64 o
   2  -6   6       82.49       86.07     10.35 o
   3  -6   6        2.04       -0.31      2.70 o
   4  -6   6      142.90      133.70     12.39 o
   5  -6   6       14.51       10.18      4.58 o
 -13  -5   6        2.89        4.75      5.43 o
 -12  -5   6       23.97       20.53      5.77 o
 -11  -5   6       48.78       32.24      6.28 o
 -10  -5   6      104.94      116.57      7.27 o
  -9  -5   6       58.87       44.28      4.77 o
  -8  -5   6      501.87      486.22     17.24 o
  -7  -5   6       38.18       31.74      6.80 o
  -6  -5   6       42.85       42.42      5.17 o
  -5  -5   6       35.43       36.17      3.95 o
  -4  -5   6      104.72      105.25      6.79 o
  -3  -5   6      170.58      199.19     11.03 o
  -2  -5   6      753.18      844.42     36.31 o
  -1  -5   6      117.23      104.07      6.11 o
   0  -5   6      313.30      299.30     10.98 o
   1  -5   6      559.77      590.24     21.97 o
   2  -5   6       13.14        6.74      2.67 o
   3  -5   6       79.49       85.32      4.02 o
   4  -5   6      224.44      221.33      9.75 o
   5  -5   6        1.06        3.85      3.26 o
   6  -5   6      148.24      143.88     10.86 o
 -14  -4   6       12.54        5.60      5.77 o
 -13  -4   6       13.66       24.94      6.28 o
 -12  -4   6       25.74       34.27      6.11 o
 -11  -4   6        3.82        2.76      3.82 o
 -10  -4   6       76.50       74.22      4.39 o
  -9  -4   6        0.00       -2.92      2.92 o
  -8  -4   6      307.28      279.13     11.43 o
  -7  -4   6       96.43       95.41      6.11 o
  -6  -4   6      211.37      236.00     14.76 o
  -5  -4   6      402.82      426.39     14.85 o
  -4  -4   6      187.27      177.89     13.74 o
  -3  -4   6      485.95      557.79     18.14 o
  -2  -4   6     1219.29     1352.74     54.63 o
  -1  -4   6        5.54       -3.90      3.90 o
   0  -4   6      518.48      519.64     19.17 o
   1  -4   6       67.94       70.01      3.55 o
   2  -4   6       63.01       63.09      3.37 o
   3  -4   6      111.47      107.70      4.13 o
   4  -4   6      465.05      456.52     12.64 o
   5  -4   6       53.79       60.46      5.29 o
   6  -4   6      213.68      238.21     14.59 o
   7  -4   6       65.31       59.38      7.63 o
 -14  -3   6        0.06        3.56      5.09 o
 -13  -3   6        9.74        5.09      5.09 o
 -12  -3   6        9.22        4.58      4.58 o
 -11  -3   6        9.34       10.98      3.61 o
 -10  -3   6       46.92       43.34      4.48 o
  -9  -3   6       13.34        9.92      3.42 o
  -8  -3   6      818.61      808.90     29.44 o
  -7  -3   6      502.44      511.12     17.44 o
  -6  -3   6      242.77      231.76     15.10 o
  -5  -3   6       54.14       66.85      7.80 o
  -4  -3   6       27.02       25.79      5.77 o
  -3  -3   6      347.06      367.66     21.38 o
  -2  -3   6      781.25      904.99     38.00 o
  -1  -3   6      133.87      129.63      5.85 o
   0  -3   6      760.59      815.44     20.70 o
   1  -3   6      375.40      392.53     10.58 o
   2  -3   6      104.34       91.90      3.61 o
   3  -3   6      496.32      490.85     11.46 o
   4  -3   6      215.55      209.66      7.16 o
   5  -3   6      132.09      130.76      5.65 o
   6  -3   6      208.34      211.19     19.94 o
   7  -3   6       26.44       27.15      5.94 o
   8  -3   6       23.34       18.32      5.77 o
 -14  -2   6       22.24       33.08      5.94 o
 -13  -2   6       39.92       39.36      6.28 o
 -12  -2   6       25.22       16.43      4.33 o
 -11  -2   6       15.41        8.33      3.61 o
 -10  -2   6      100.98      102.49      6.32 o
  -9  -2   6      134.03      126.05      8.16 o
  -8  -2   6      273.65      255.69     10.27 o
  -7  -2   6      464.24      433.14     15.29 o
  -6  -2   6      233.39      233.93      9.37 o
  -5  -2   6      286.24      326.60     17.98 o
  -4  -2   6      177.23      202.07     14.08 o
  -3  -2   6      116.62      113.00     10.52 o
  -2  -2   6     1986.74     2258.75     96.54 o
  -1  -2   6      350.08      339.88      9.35 o
   0  -2   6      107.97       97.71      3.85 o
   1  -2   6       28.87       28.15      1.81 o
   2  -2   6       74.58       72.15      2.88 o
   3  -2   6      107.60      101.93      4.53 o
   4  -2   6      130.03      134.03      4.87 o
   5  -2   6      251.85      252.45      8.39 o
   6  -2   6       86.64       84.58      6.04 o
   7  -2   6      161.91      141.50     11.54 o
   8  -2   6       31.31       32.07      6.45 o
   9  -2   6        1.68        1.53      4.92 o
 -14  -1   6        6.08        3.90      4.24 o
 -13  -1   6        2.71        0.91      3.47 o
 -12  -1   6       16.47        9.39      3.73 o
 -11  -1   6      149.86      152.53     12.72 o
 -10  -1   6       25.66       17.63      3.42 o
  -9  -1   6      177.99      164.72     11.54 o
  -8  -1   6      182.82      176.20      6.16 o
  -7  -1   6      108.95      110.50      5.60 o
  -6  -1   6      169.49      155.22      5.42 o
  -5  -1   6      418.71      406.32     12.60 o
  -4  -1   6       59.63       61.82      7.55 o
  -3  -1   6      384.06      433.71     27.23 o
  -2  -1   6      531.30      473.55     17.04 o
  -1  -1   6       41.70       43.98      6.23 o
   0  -1   6       82.98       86.07      5.47 o
   1  -1   6      267.03      261.68      6.51 o
   2  -1   6      220.63      216.36      5.95 o
   3  -1   6      638.46      607.24     18.95 o
   4  -1   6      357.53      337.01      9.95 o
   5  -1   6      106.47      108.70      7.39 o
   6  -1   6      213.45      215.99      7.66 o
   7  -1   6      112.78      100.58      6.89 o
   8  -1   6        0.26       -2.54      3.30 o
   9  -1   6        0.08       -1.65      3.55 o
  10  -1   6        2.13        0.36      4.27 o
 -13   0   6        1.19       -1.87      6.28 o
 -12   0   6        0.25       -1.54      2.95 o
 -11   0   6       23.32       25.59      3.51 o
 -10   0   6       38.22       28.07      3.47 o
  -9   0   6      372.95      372.19     12.96 o
  -8   0   6       47.98       50.38     10.01 o
  -7   0   6      123.57      112.79      3.81 o
  -6   0   6      327.60      361.28      8.23 o
  -5   0   6      325.89      317.86      7.30 o
  -4   0   6       12.94       17.72      3.06 o
  -3   0   6      370.95      430.85     11.19 o
  -2   0   6     3462.11     4002.16     80.83 o
  -1   0   6     1440.82     1561.32     32.49 o
   0   0   6        2.87       -0.75      1.08 o
   1   0   6      884.96      937.94     19.90 o
   2   0   6       83.53       85.40      3.49 o
   3   0   6      285.81      275.96      8.35 o
   4   0   6        0.83       -0.31      1.92 o
   5   0   6      430.85      400.25     15.71 o
   6   0   6       13.17       14.82      5.65 o
   7   0   6      258.01      270.70      9.32 o
   8   0   6       57.16       59.83     10.69 o
   9   0   6        5.40       -4.20      6.45 o
  10   0   6        0.92        1.01      3.99 o
 -14   1   6        6.44       -0.51      6.79 o
 -13   1   6        2.67       -6.79      6.79 o
 -12   1   6       15.93       22.57      7.63 o
 -11   1   6      151.42      168.31     13.23 o
 -10   1   6       27.09       36.14      6.96 o
  -9   1   6      181.17      161.86     12.89 o
  -8   1   6      185.11      186.28     15.27 o
  -7   1   6      107.73      113.17      6.27 o
  -6   1   6      173.68      167.53      9.84 o
  -5   1   6      423.69      420.61     14.11 o
  -4   1   6       59.96       59.89     10.52 o
  -3   1   6      386.10      413.14     14.80 o
  -2   1   6      538.31      518.04     23.50 o
  -1   1   6       41.40       45.16      4.01 o
   0   1   6       81.63       85.61      2.64 o
   1   1   6      261.79      253.01      7.32 o
   2   1   6      224.54      223.24      6.08 o
   3   1   6      634.95      586.88     15.53 o
   4   1   6      369.27      342.14     10.08 o
   5   1   6      108.92      109.81      5.51 o
   6   1   6      214.92      212.08      7.76 o
   7   1   6      115.45      125.01     11.20 o
   8   1   6        0.33       -2.61      2.61 o
   9   1   6        0.11       -2.70      3.50 o
  10   1   6        2.05        9.21      4.56 o
 -14   2   6       22.39       15.27      7.97 o
 -13   2   6       40.04       46.49      9.50 o
 -12   2   6       26.00       42.59      8.48 o
 -11   2   6       14.41        7.97      6.11 o
 -10   2   6      101.34       97.39     10.18 o
  -9   2   6      133.68      113.51     11.20 o
  -8   2   6      275.17      269.75     10.94 o
  -7   2   6      469.28      467.71     27.06 o
  -6   2   6      234.72      234.62      7.57 o
  -5   2   6      279.23      308.70      9.17 o
  -4   2   6      188.44      219.34      7.13 o
  -3   2   6      113.72      115.78      5.36 o
  -2   2   6     2009.15     2288.09     46.91 o
  -1   2   6      355.36      331.04      8.37 o
   0   2   6      110.86       96.86      2.76 o
   1   2   6       29.31       30.97      1.75 o
   2   2   6       74.12       75.74      3.61 o
   3   2   6      105.22       99.95      4.53 o
   4   2   6      131.20      132.00      5.49 o
   5   2   6      259.79      247.31     11.98 o
   6   2   6       83.62       93.49      5.04 o
   7   2   6      162.76      170.60      7.07 o
   8   2   6       33.05       39.24      4.15 o
   9   2   6        1.54        1.47      3.86 o
  10   2   6        0.22        1.17      4.42 o
 -14   3   6        0.03        2.88      7.30 o
 -13   3   6        9.64       16.97      7.63 o
 -12   3   6        9.03        7.80      6.79 o
 -11   3   6        9.77        9.84      6.11 o
 -10   3   6       47.97       40.55      7.63 o
  -9   3   6       14.49        7.80      6.11 o
  -8   3   6      816.35      784.36     37.50 o
  -7   3   6      500.08      526.34     17.79 o
  -6   3   6      237.82      230.10     10.27 o
  -5   3   6       50.79       54.05      3.34 o
  -4   3   6       26.12       26.31      2.17 o
  -3   3   6      357.68      407.62      9.69 o
  -2   3   6      771.26      904.68     21.73 o
  -1   3   6      131.83      126.34      4.53 o
   0   3   6      784.07      858.99     18.50 o
   1   3   6      366.13      381.40      8.30 o
   2   3   6      106.63       95.59      4.09 o
   3   3   6      494.29      486.76     13.17 o
   4   3   6      214.48      209.64      8.72 o
   5   3   6      133.39      120.01      5.72 o
   6   3   6      211.85      224.54      8.14 o
   7   3   6       25.62       29.90      3.65 o
   8   3   6       22.81       20.09      3.64 o
   9   3   6       13.82       21.99      4.94 o
  10   3   6       37.58       54.10      6.38 o
 -13   4   6       13.49       23.58      7.97 o
 -12   4   6       25.97       21.38      7.80 o
 -11   4   6        3.62       -2.88      6.11 o
 -10   4   6       77.56       68.21      9.33 o
  -9   4   6        0.01       -5.09      5.09 o
  -8   4   6      308.04      287.92     17.31 o
  -7   4   6       95.25      100.37      6.30 o
  -6   4   6      210.58      214.64      7.45 o
  -5   4   6      411.60      438.01     12.13 o
  -4   4   6      194.83      183.86      5.53 o
  -3   4   6      493.51      533.66     12.52 o
  -2   4   6     1204.40     1287.66     27.54 o
  -1   4   6        5.47        1.60      3.11 o
   0   4   6      516.75      524.10     12.27 o
   1   4   6       70.98       73.61      3.98 o
   2   4   6       60.12       61.80      3.42 o
   3   4   6      111.60      115.24      4.28 o
   4   4   6      466.46      448.52     13.25 o
   5   4   6       50.06       56.44      6.07 o
   6   4   6      209.72      234.17      8.49 o
   7   4   6       67.08       78.40      7.80 o
   8   4   6       21.22       16.97      3.56 o
   9   4   6       12.57       16.70      3.84 o
  10   4   6       28.39       38.48      5.83 o
 -13   5   6        2.93       -5.94      6.45 o
 -12   5   6       23.61       24.26      7.63 o
 -11   5   6       49.76       47.17      8.65 o
 -10   5   6      104.61       92.47     10.69 o
  -9   5   6       54.90       47.68      7.63 o
  -8   5   6      503.41      502.04     25.62 o
  -7   5   6       35.34       19.48      3.70 o
  -6   5   6       43.56       44.75      4.27 o
  -5   5   6       33.96       34.20      3.00 o
  -4   5   6      103.36       94.28      3.97 o
  -3   5   6      173.92      192.03      5.74 o
  -2   5   6      755.85      824.66     18.27 o
  -1   5   6      117.68      119.85      4.41 o
   0   5   6      314.08      308.98     11.40 o
   1   5   6      563.83      553.43     15.21 o
   2   5   6       11.21       11.98      1.76 o
   3   5   6       79.66       77.26      3.57 o
   4   5   6      226.45      218.70      9.12 o
   5   5   6        0.87       -0.56      2.30 o
   6   5   6      148.47      147.86      7.94 o
   7   5   6        6.15        5.52      2.76 o
   8   5   6       12.25       10.92      3.37 o
   9   5   6       17.51       18.63      4.91 o
  10   5   6       34.01       57.69      5.50 o
 -13   6   6        0.29        2.21      7.13 o
 -12   6   6       73.06       70.41     10.35 o
 -11   6   6        3.29       10.35      6.79 o
 -10   6   6       63.04       42.42      8.14 o
  -9   6   6       18.56       26.13      6.62 o
  -8   6   6       25.14       26.53      6.53 o
  -7   6   6      132.82      137.88     13.40 o
  -6   6   6       49.35       51.02      4.47 o
  -5   6   6      107.00      106.18      5.09 o
  -4   6   6      306.09      289.74      9.10 o
  -3   6   6      277.39      319.69      9.56 o
  -2   6   6       46.25       49.86      3.67 o
  -1   6   6       48.56       46.60      6.59 o
   0   6   6       79.19       85.26      5.62 o
   1   6   6      193.09      202.07     10.88 o
   2   6   6       79.79       78.71      4.37 o
   3   6   6        1.83       -0.70      1.72 o
   4   6   6      144.80      142.89      5.89 o
   5   6   6       14.63       12.44      5.33 o
   6   6   6       32.33       32.47      3.51 o
   7   6   6       12.64       14.50      3.16 o
   8   6   6       40.15       31.72      5.28 o
   9   6   6        6.74        8.44      3.74 o
 -13   7   6        2.91        5.94      7.47 o
 -12   7   6       24.12       28.67      8.48 o
 -11   7   6       58.72       62.61      9.50 o
 -10   7   6       29.86       23.92      7.47 o
  -9   7   6        1.80       -4.92      4.92 o
  -8   7   6        9.24        6.24      3.71 o
  -7   7   6      116.84      117.33      8.82 o
  -6   7   6      438.07      479.56     16.72 o
  -5   7   6      355.01      331.75     10.31 o
  -4   7   6      144.64      157.03      6.04 o
  -3   7   6       23.06       27.96      2.99 o
  -2   7   6      114.59      107.94      7.11 o
  -1   7   6      117.06      133.02     15.10 o
   0   7   6      142.49      149.11      5.91 o
   1   7   6      167.34      169.25      7.86 o
   2   7   6      134.83      125.75      7.19 o
   3   7   6      122.54      118.88      4.83 o
   4   7   6      105.99      103.48      4.86 o
   5   7   6        1.43       -1.60      2.90 o
   6   7   6       44.15       35.96      4.20 o
   7   7   6        7.28        5.04      2.86 o
   8   7   6        5.18        8.51      3.36 o
   9   7   6       27.48       35.94      4.49 o
 -12   8   6        9.70       10.01      6.96 o
 -11   8   6        3.64        2.21      6.28 o
 -10   8   6        6.24       -3.22      5.60 o
  -9   8   6       95.76       94.46      7.10 o
  -8   8   6       46.43       45.96      5.77 o
  -7   8   6      609.60      634.29     21.50 o
  -6   8   6       56.28       60.42      4.14 o
  -5   8   6      650.01      644.23     17.50 o
  -4   8   6      328.47      344.83     10.48 o
  -3   8   6      269.70      292.65      9.14 o
  -2   8   6      252.12      252.47      8.16 o
  -1   8   6       45.22       51.67      3.57 o
   0   8   6      285.17      302.12      9.31 o
   1   8   6      185.78      183.54      8.69 o
   2   8   6      171.19      163.87      8.39 o
   3   8   6      170.33      135.30      7.96 o
   4   8   6       36.60       37.52      3.12 o
   5   8   6       44.73       39.26      3.45 o
   6   8   6       38.89       42.29      5.89 o
   7   8   6       25.30       40.58      4.03 o
   8   8   6        7.07        8.28      3.35 o
   9   8   6        4.39        7.46      3.69 o
 -12   9   6        3.33        2.71      6.96 o
 -11   9   6        8.45        5.77      6.45 o
 -10   9   6        7.38        7.98      4.26 o
  -9   9   6       11.83       12.53      6.45 o
  -8   9   6      116.41      144.46      8.94 o
  -7   9   6        5.58        5.16      3.59 o
  -6   9   6       95.65      104.69      5.59 o
  -5   9   6      143.94      156.85      6.71 o
  -4   9   6       98.22       92.57      5.74 o
  -3   9   6      114.04      113.07      5.68 o
  -2   9   6      320.97      310.36      9.79 o
  -1   9   6      151.13      151.81      9.19 o
   0   9   6      205.25      214.77      7.43 o
   1   9   6       92.39       85.21      5.98 o
   2   9   6       71.02       63.08      5.45 o
   3   9   6       15.39       13.03      3.83 o
   4   9   6       58.32       64.25      8.82 o
   5   9   6        0.40        3.43      2.27 o
   6   9   6       38.61       44.95      4.04 o
   7   9   6        9.83       13.37      3.25 o
   8   9   6       19.94       16.89      4.50 o
 -12  10   6        0.04       16.63      8.31 o
 -11  10   6        3.51        2.96      4.55 o
 -10  10   6        0.40        0.92      4.03 o
  -9  10   6        6.76       10.68      4.23 o
  -8  10   6       69.79       59.45      5.97 o
  -7  10   6       37.99       38.13      5.14 o
  -6  10   6        4.67        2.72      2.00 o
  -5  10   6       75.53       65.44      4.36 o
  -4  10   6       43.21       38.73      3.61 o
  -3  10   6      226.34      237.06     13.72 o
  -2  10   6      310.59      292.21     11.19 o
  -1  10   6      233.18      205.59      7.62 o
   0  10   6      253.28      260.03     10.95 o
   1  10   6       32.48       31.30      4.52 o
   2  10   6       75.73       64.04      5.67 o
   3  10   6        9.72        1.05      6.53 o
   4  10   6        8.19        8.22      6.62 o
   5  10   6       10.19        7.35      7.30 o
   6  10   6       45.53       48.83      4.13 o
   7  10   6        7.30        7.01      3.00 o
   8  10   6        0.34       -2.04      3.40 o
 -11  11   6        4.67        7.85      4.86 o
 -10  11   6        0.50        1.44      4.08 o
  -9  11   6        5.16       -0.43      4.06 o
  -8  11   6       26.19       32.52      5.19 o
  -7  11   6        4.74        8.15      5.43 o
  -6  11   6       15.16       11.68      3.91 o
  -5  11   6       26.42       33.78      5.72 o
  -4  11   6      104.37       90.85      5.09 o
  -3  11   6      161.82      159.68      7.44 o
  -2  11   6       49.62       53.39      4.92 o
  -1  11   6        2.04       -3.16      7.13 o
   0  11   6      172.93      194.04     14.25 o
   1  11   6      213.98      215.08      9.94 o
   2  11   6       55.69       51.24      6.02 o
   3  11   6       34.55       34.02      4.73 o
   4  11   6        0.67       -2.29      3.42 o
   5  11   6        5.58        1.72      3.70 o
   6  11   6       32.11       35.96      5.46 o
   7  11   6        7.30        7.11      2.91 o
 -11  12   6        4.93       -0.51      6.28 o
 -10  12   6        0.16        0.07      4.92 o
  -9  12   6        3.01        0.47      4.07 o
  -8  12   6        4.32        4.54      3.99 o
  -7  12   6        4.45        1.75      3.67 o
  -6  12   6        7.05        5.42      6.45 o
  -5  12   6       21.19       16.17      3.94 o
  -4  12   6       31.46       32.16      3.62 o
  -3  12   6       22.71       29.37      4.68 o
  -2  12   6        4.50        6.90      3.40 o
  -1  12   6        2.45        2.61      3.22 o
   0  12   6       34.48       33.08      4.58 o
   1  12   6       18.48       17.97      4.03 o
   2  12   6       11.71        3.69      3.45 o
   3  12   6        8.06        5.43      3.48 o
   4  12   6        7.86        7.41      3.87 o
   5  12   6       15.35       19.75     10.52 o
   6  12   6        4.25        7.89      4.14 o
   7  12   6        1.99       -3.73      3.73 o
 -10  13   6        6.89        3.82      4.76 o
  -9  13   6        2.42        5.87      4.42 o
  -8  13   6       20.13       18.59      4.73 o
  -7  13   6        0.25       -3.55      3.55 o
  -6  13   6        1.11        3.77      3.66 o
  -5  13   6       17.37       11.90      7.38 o
  -4  13   6       23.65       20.91      4.01 o
  -3  13   6       58.76       55.04      5.38 o
  -2  13   6       13.78       14.42      3.82 o
  -1  13   6       15.45       20.14      4.11 o
   0  13   6       14.18       14.70      3.86 o
   1  13   6       38.94       44.52      5.14 o
   2  13   6       19.87       19.65      4.28 o
   3  13   6        2.18       -1.05      3.42 o
   4  13   6        4.83        5.33      3.87 o
   5  13   6        4.16        5.09      4.11 o
   6  13   6        6.22        7.80      4.17 o
  -9  14   6        1.87        7.55      4.73 o
  -8  14   6        0.32        9.61      5.01 o
  -7  14   6       13.37       12.56      4.48 o
  -6  14   6        8.02        5.14      7.80 o
  -5  14   6       12.88       19.24      4.38 o
  -4  14   6        2.02        2.38      4.92 o
  -3  14   6       68.18       70.75      7.97 o
  -2  14   6       84.32       88.19      6.38 o
  -1  14   6       16.77       16.07      6.45 o
   0  14   6        5.84        8.24      3.50 o
   1  14   6        8.11        7.28      3.82 o
   2  14   6        6.60        5.62      7.72 o
   3  14   6        1.13       -2.79      3.51 o
   4  14   6        1.87        0.16      3.77 o
   5  14   6       30.64       36.17      5.08 o
  -8  15   6        2.12        3.91      4.76 o
  -7  15   6       10.83       10.38      4.56 o
  -6  15   6        0.87        0.01      3.91 o
  -5  15   6       26.15       24.43      6.45 o
  -4  15   6        9.96       11.20      5.60 o
  -3  15   6        2.24        7.97      5.09 o
  -2  15   6        8.84       10.18      4.92 o
  -1  15   6       10.00        4.92      3.75 o
   0  15   6        3.66        6.28      3.61 o
   1  15   6       20.40       22.25      4.39 o
   2  15   6        6.27       10.80      3.85 o
   3  15   6       10.78       10.99      6.19 o
   4  15   6        0.38        0.02      3.49 o
  -7  16   6        5.85        9.95      4.85 o
  -6  16   6       14.08       15.95      6.45 o
  -5  16   6       53.28       50.90      7.80 o
  -4  16   6        3.92       -2.38      4.92 o
  -3  16   6        3.35        0.17      4.75 o
  -2  16   6       24.85       24.43      5.77 o
  -1  16   6        2.91        1.41      3.36 o
   0  16   6       12.36       14.49      4.08 o
   1  16   6       16.69       21.90      4.33 o
   2  16   6        6.24        6.53      3.77 o
   3  16   6        8.57        8.05      3.71 o
  -5  17   6       12.90       21.72      6.45 o
  -4  17   6        3.77       -4.75      4.75 o
  -3  17   6       13.31       14.76      5.60 o
  -2  17   6        3.27        5.26      4.92 o
  -1  17   6        9.51        5.77      4.41 o
   0  17   6        1.06       -0.51      3.90 o
   1  17   6        5.45        5.65      3.54 o
  -4 -17   7        0.38        0.00      6.28 o
  -5 -16   7       20.61       34.10      8.48 o
  -4 -16   7        3.37        6.62      6.62 o
  -3 -16   7        5.04        6.11      6.79 o
  -2 -16   7        6.50       11.54      6.96 o
  -1 -16   7       12.06       18.66      7.63 o
   0 -16   7       10.30       14.08      6.79 o
  -5 -15   7        7.39        9.67      6.45 o
  -4 -15   7       17.24       16.97      6.96 o
  -3 -15   7        2.72        6.96      5.94 o
  -2 -15   7        0.95        4.75      5.94 o
  -1 -15   7        5.05        8.48      5.94 o
   0 -15   7        5.32        0.51      5.77 o
   1 -15   7        8.93       12.72      6.62 o
   2 -15   7       14.81       31.05      8.14 o
  -5 -14   7       49.18       47.68      8.82 o
  -4 -14   7       12.88       10.35      5.94 o
  -3 -14   7        5.23       11.20      6.28 o
  -2 -14   7        0.37        2.38      5.60 o
  -1 -14   7        8.45       11.54      6.11 o
   0 -14   7        3.50        3.73      5.26 o
   1 -14   7       10.54        8.99      6.28 o
   2 -14   7       26.57       30.54      8.14 o
   3 -14   7       19.52       12.56      6.79 o
  -6 -13   7        0.15        1.70      5.09 o
  -5 -13   7        5.49        6.11      5.60 o
  -4 -13   7        2.84        6.11      5.43 o
  -3 -13   7        4.39       10.52      5.94 o
  -2 -13   7        4.94        6.96      5.77 o
  -1 -13   7       19.06       30.20      7.30 o
   0 -13   7       24.15       30.54      7.13 o
   1 -13   7       18.23       16.46      6.62 o
   2 -13   7        1.32       -3.39      4.75 o
   3 -13   7       10.73       15.10      6.79 o
   4 -13   7       10.22        6.28      5.94 o
   5 -13   7        7.41       15.10      6.96 o
  -6 -12   7       20.95       17.31      5.43 o
  -5 -12   7        6.74       -0.45      8.14 o
  -4 -12   7       32.88       30.54      6.79 o
  -3 -12   7       56.75       57.18      8.82 o
  -2 -12   7       64.60       64.30      8.99 o
  -1 -12   7       48.15       58.53      8.48 o
   0 -12   7       16.25       13.23      5.94 o
   1 -12   7       16.74       22.57      6.45 o
   2 -12   7        4.50        2.54      5.09 o
   3 -12   7        3.48       -0.34      4.75 o
   4 -12   7       28.74       15.61      6.62 o
   5 -12   7        2.33       -2.04      5.43 o
   6 -12   7        8.87       22.23      7.47 o
 -11 -11   7        3.36       -3.05      6.45 o
 -10 -11   7        2.91        0.85      6.45 o
  -6 -11   7       13.51       14.49      4.34 o
  -5 -11   7       41.13       35.91      5.30 o
  -4 -11   7      119.45      130.30     11.71 o
  -3 -11   7       29.58       11.03      5.60 o
  -2 -11   7        6.59        8.65      5.26 o
  -1 -11   7       26.52       31.95      7.89 o
   0 -11   7       15.54       11.71      5.43 o
   1 -11   7        4.12        7.30      4.92 o
   2 -11   7       33.27       35.63      7.30 o
   3 -11   7       18.24       21.04      6.28 o
   4 -11   7       15.54       15.44      5.94 o
   5 -11   7       13.94       11.71      6.11 o
   6 -11   7        5.92        1.70      5.94 o
   7 -11   7        0.82        4.41      5.94 o
 -11 -10   7        4.02        1.53      6.62 o
 -10 -10   7       13.03        7.13      6.45 o
  -6 -10   7        8.15        3.58      3.51 o
  -5 -10   7      133.17      112.90      6.40 o
  -4 -10   7       33.35       32.11      4.92 o
  -3 -10   7      153.35      160.95     10.43 o
  -2 -10   7        9.48        4.51      3.82 o
  -1 -10   7        7.08        9.47      3.47 o
   0 -10   7      189.09      175.09     12.89 o
   1 -10   7       24.99       24.94      6.11 o
   3 -10   7        7.40       10.52      5.43 o
   4 -10   7       18.54       13.57      5.94 o
   5 -10   7       12.48       17.81      6.28 o
   6 -10   7        2.80        5.09      5.60 o
   7 -10   7        6.59       -2.71      5.09 o
 -12  -9   7        2.09        3.39      6.28 o
 -11  -9   7        1.28       -5.60      5.60 o
 -10  -9   7        5.45        0.17      5.43 o
  -7  -9   7        9.32        8.82      6.79 o
  -6  -9   7      158.92      143.24     14.59 o
  -5  -9   7        2.02        0.18      3.44 o
  -4  -9   7       89.90       93.13      6.60 o
  -3  -9   7       98.28      109.94     10.18 o
  -2  -9   7       82.26       72.45      8.31 o
  -1  -9   7      303.57      280.43     11.69 o
   0  -9   7      145.50      142.36      8.36 o
   1  -9   7       45.09       34.10      6.62 o
   2  -9   7      258.28      250.43     15.44 o
   6  -9   7        5.64       15.61      6.28 o
   7  -9   7        1.60       -5.26      5.26 o
 -12  -8   7       56.23       54.46      8.82 o
 -11  -8   7        6.84        7.30      5.94 o
 -10  -8   7       23.78       17.81      6.62 o
  -9  -8   7       31.03       36.99      7.13 o
  -8  -8   7       23.40       29.86      7.63 o
  -7  -8   7       81.26       64.98      9.67 o
  -6  -8   7      131.83      145.01      8.48 o
  -5  -8   7      204.06      192.63      8.21 o
  -4  -8   7      225.61      254.55     11.74 o
  -3  -8   7      344.17      350.70     19.17 o
  -2  -8   7       55.65       44.62      7.30 o
  -1  -8   7      137.97      133.76      7.49 o
   0  -8   7       12.42        6.61      6.28 o
   1  -8   7       15.11        7.33      3.90 o
   2  -8   7       26.96       22.74      5.60 o
   3  -8   7       41.84       36.48      6.62 o
 -13  -7   7       18.19       15.44      6.79 o
 -12  -7   7        1.92        8.99      6.11 o
 -11  -7   7        5.21        6.28      5.77 o
 -10  -7   7       37.16       47.85      7.47 o
  -9  -7   7       26.54       16.08      4.35 o
  -8  -7   7       15.54       11.03      7.13 o
  -7  -7   7        8.02        9.50      7.30 o
  -6  -7   7      218.74      215.18     11.00 o
  -5  -7   7      470.40      469.46     23.16 o
  -4  -7   7      581.83      610.73     21.23 o
  -3  -7   7      229.90      251.78     15.10 o
  -2  -7   7      262.06      294.88     15.95 o
  -1  -7   7      101.22       96.91      6.05 o
   0  -7   7       61.32       66.37      5.03 o
   1  -7   7      140.23      134.10      7.55 o
   2  -7   7      153.24      159.24      8.20 o
   3  -7   7      227.95      234.69     10.36 o
   4  -7   7       46.23       48.18      6.62 o
   5  -7   7        7.35        9.33      4.75 o
 -13  -6   7       17.76       16.29      6.11 o
 -12  -6   7       49.90       42.93      7.63 o
 -11  -6   7       20.54       17.31      5.77 o
 -10  -6   7       26.78       30.18      4.68 o
  -9  -6   7       33.68       36.07      4.88 o
  -8  -6   7       40.68       29.18      7.97 o
  -7  -6   7       34.08       23.47      4.06 o
  -6  -6   7       97.22       76.69     10.86 o
  -5  -6   7       36.02       32.41      8.48 o
  -4  -6   7        3.37        4.76      3.54 o
  -3  -6   7       93.11      105.70      8.65 o
  -2  -6   7       70.53       74.31      6.96 o
  -1  -6   7       74.62       70.62      4.98 o
   0  -6   7        3.34       -1.47      2.60 o
   1  -6   7      100.25       98.71      6.09 o
   2  -6   7      103.46       94.43      8.91 o
   3  -6   7       93.14       78.76      5.72 o
   4  -6   7      183.07      195.76      9.32 o
   5  -6   7       67.22       64.64      7.47 o
   6  -6   7        3.25        5.09      4.75 o
 -13  -5   7        1.71       -1.70      4.92 o
 -12  -5   7        0.11        2.88      4.92 o
 -11  -5   7       12.41       11.20      5.26 o
 -10  -5   7      186.95      201.40      9.81 o
  -9  -5   7        1.36       -0.10      3.20 o
  -8  -5   7      100.94       90.33     10.94 o
  -7  -5   7       13.17        0.51      6.45 o
  -6  -5   7       58.60       49.54      8.65 o
  -5  -5   7      142.33      157.45     13.06 o
  -4  -5   7      195.52      215.37      9.33 o
  -3  -5   7       19.01       20.87      4.24 o
  -2  -5   7      329.20      346.12     17.31 o
  -1  -5   7       12.63       12.31      2.97 o
   0  -5   7       77.20       79.58      5.16 o
   1  -5   7       25.24       25.66      5.26 o
   2  -5   7      103.99      103.99      4.74 o
   3  -5   7      103.37      104.55      6.50 o
   4  -5   7       15.86       12.83      3.75 o
   5  -5   7       22.26       14.08      4.92 o
   6  -5   7       14.35       16.46      5.26 o
   7  -5   7       26.50       19.85      5.77 o
 -13  -4   7       12.22        7.47      5.09 o
 -12  -4   7        8.46       10.52      4.92 o
 -11  -4   7       11.42       12.27      3.85 o
 -10  -4   7        9.84       14.97      3.90 o
  -9  -4   7        3.91        3.13      5.34 o
  -8  -4   7      204.36      191.79     11.45 o
  -7  -4   7       78.44       58.19      9.16 o
  -6  -4   7        0.27        0.00      4.92 o
  -5  -4   7      541.57      570.07     29.01 o
  -4  -4   7       62.46       56.67      8.31 o
  -3  -4   7       79.78       78.68      6.02 o
  -2  -4   7      142.61      147.61      9.16 o
  -1  -4   7       73.22       78.90      4.98 o
   0  -4   7      348.53      353.72     15.69 o
   1  -4   7       23.36       22.99      2.50 o
   2  -4   7      157.31      168.03      5.28 o
   3  -4   7       92.68       90.65      4.54 o
   4  -4   7      553.32      548.14     18.53 o
   5  -4   7      191.67      181.37     12.05 o
   6  -4   7      119.16      111.98     10.01 o
   7  -4   7       12.64       13.23      5.26 o
   8  -4   7        0.67        0.68      4.92 o
 -14  -3   7        5.07       -0.68      4.58 o
 -13  -3   7        3.93        6.62      4.75 o
 -12  -3   7       24.77       30.36      4.64 o
 -11  -3   7      160.75      170.75      8.52 o
 -10  -3   7      203.64      203.08      9.38 o
  -9  -3   7      375.80      372.61     14.00 o
  -8  -3   7       95.61       91.26      6.19 o
  -7  -3   7       64.62       57.19      6.96 o
  -6  -3   7       43.24       29.52      6.96 o
  -5  -3   7      102.77      105.53     10.86 o
  -4  -3   7      409.53      415.00     23.07 o
  -3  -3   7      604.24      603.16     31.56 o
  -2  -3   7      939.92      955.55     43.26 o
  -1  -3   7        3.59        0.97      2.10 o
   0  -3   7      358.28      350.36      9.92 o
   1  -3   7      122.43      114.22      4.13 o
   2  -3   7       81.01       71.75      3.43 o
   3  -3   7       20.48       21.71      2.78 o
   4  -3   7        6.32       10.34      3.32 o
   5  -3   7        3.90        2.71      4.07 o
   6  -3   7      115.49      116.56     10.01 o
   7  -3   7       91.58      103.50      9.84 o
   8  -3   7        0.71        4.41      5.26 o
   9  -3   7       12.68       21.55      6.62 o
 -14  -2   7       18.74       24.60      5.09 o
 -13  -2   7       10.70        7.19      3.93 o
 -12  -2   7       56.85       57.35      9.33 o
 -11  -2   7       34.74       40.65      4.42 o
 -10  -2   7        2.17       -3.90      3.90 o
  -9  -2   7      278.90      275.84      8.71 o
  -8  -2   7      190.46      197.98      8.80 o
  -7  -2   7       82.64       83.62      5.27 o
  -6  -2   7       61.12       61.68      4.64 o
  -5  -2   7      348.62      351.71     20.87 o
  -4  -2   7      194.84      212.05      8.78 o
  -3  -2   7      588.98      585.68     30.54 o
  -2  -2   7      391.08      414.66     24.09 o
  -1  -2   7       98.21       89.19      4.91 o
   0  -2   7      758.33      723.62     30.67 o
   1  -2   7      114.01      101.09      4.54 o
   2  -2   7        9.59        9.14      2.19 o
   3  -2   7      503.05      495.39     16.19 o
   4  -2   7      639.28      627.77     20.75 o
   5  -2   7       46.51       43.69      6.02 o
   6  -2   7       90.27       80.08      8.31 o
   7  -2   7       62.57       67.70      7.97 o
   8  -2   7        7.00       -0.68      4.41 o
   9  -2   7       35.19       36.14      7.30 o
 -13  -1   7       12.84       19.51      8.48 o
 -12  -1   7       28.48       25.12     11.62 o
 -11  -1   7        1.72        5.24      2.99 o
 -10  -1   7       13.24        9.42      3.00 o
  -9  -1   7      130.12      129.97      6.63 o
  -8  -1   7      110.35      101.12     10.52 o
  -7  -1   7      151.63      145.48      6.86 o
  -6  -1   7      307.12      295.37      8.67 o
  -5  -1   7      655.96      744.04     38.22 o
  -4  -1   7      286.41      317.45     12.81 o
  -3  -1   7      586.41      649.23     42.08 o
  -2  -1   7       89.36       95.76      3.97 o
  -1  -1   7      401.54      389.86     12.20 o
   0  -1   7      112.35      103.28      3.84 o
   1  -1   7      609.90      608.49     14.01 o
   2  -1   7      183.50      182.45      5.66 o
   3  -1   7      116.28      107.97      5.88 o
   4  -1   7       83.16       90.73      5.58 o
   5  -1   7       60.00       57.89      7.72 o
   6  -1   7       84.78       80.30      6.87 o
   7  -1   7       21.73       12.05      5.26 o
   8  -1   7       13.70       15.44      5.60 o
   9  -1   7        6.40        6.28      5.60 o
 -14   0   7        5.91        1.53      7.80 o
 -13   0   7        3.08       -6.79      7.13 o
 -12   0   7       23.64       30.88      7.97 o
 -11   0   7       72.55       65.66      9.16 o
 -10   0   7       10.72       12.39      6.11 o
  -9   0   7        5.13       10.18      6.28 o
  -8   0   7      294.70      299.97     18.32 o
  -7   0   7       23.26       12.56      5.94 o
  -6   0   7       83.11       93.43      5.56 o
  -5   0   7      158.72      184.26      7.75 o
  -4   0   7      414.81      482.45     12.56 o
  -3   0   7      213.77      185.50      5.25 o
  -2   0   7       24.24       22.22      2.11 o
  -1   0   7       12.87       13.02      3.34 o
   0   0   7        0.06       -0.87      1.33 o
   1   0   7       68.31       71.51      3.29 o
   2   0   7      195.48      193.06      6.62 o
   3   0   7        2.48        2.94      1.99 o
   4   0   7      541.61      549.39     18.29 o
   5   0   7        0.13       -2.31      2.31 o
   6   0   7        0.02       -0.01      4.16 o
   7   0   7        7.79        1.87      3.35 o
   8   0   7        0.29       -3.26      3.26 o
   9   0   7        8.43       20.01      4.85 o
 -14   1   7       19.88       22.40      8.65 o
 -13   1   7       12.83       16.29      7.97 o
 -12   1   7       27.49       28.16      7.80 o
 -11   1   7        1.57       -0.17      5.77 o
 -10   1   7       12.83        8.65      5.77 o
  -9   1   7      132.41      113.17     11.20 o
  -8   1   7      109.95      106.72     10.52 o
  -7   1   7      151.59      146.71      7.58 o
  -6   1   7      303.89      310.19     12.81 o
  -5   1   7      649.63      761.62     24.09 o
  -4   1   7      287.21      303.84     11.57 o
  -3   1   7      594.80      626.52     14.36 o
  -2   1   7       90.15       98.35      5.58 o
  -1   1   7      408.71      418.10      8.69 o
   0   1   7      114.30      100.24      3.08 o
   1   1   7      608.27      613.32     18.95 o
   2   1   7      188.44      179.13      8.37 o
   3   1   7      112.45      107.60      4.97 o
   4   1   7       81.94       81.03      4.58 o
   5   1   7       58.06       50.79      3.94 o
   6   1   7       83.25       77.10      4.83 o
   7   1   7       21.56       22.47      3.48 o
   8   1   7       14.27       12.87      4.20 o
   9   1   7        6.52        9.35      4.36 o
 -14   2   7       19.35       30.20      9.16 o
 -13   2   7       10.60        6.11      7.13 o
 -12   2   7       56.80       70.75     10.18 o
 -11   2   7       35.34       50.39      8.48 o
 -10   2   7        2.15        1.19      5.60 o
  -9   2   7      283.03      275.54     17.48 o
  -8   2   7      190.14      207.72      9.52 o
  -7   2   7       85.04       81.24      5.54 o
  -6   2   7       65.79       61.22      7.38 o
  -5   2   7      342.26      371.86     10.68 o
  -4   2   7      197.04      195.15      5.99 o
  -3   2   7      583.60      611.55     13.96 o
  -2   2   7      395.10      434.78     10.57 o
  -1   2   7       97.45       96.37      5.17 o
   0   2   7      759.69      766.47     16.58 o
   1   2   7      117.65      109.11      4.16 o
   2   2   7        8.67        5.19      2.09 o
   3   2   7      504.87      478.78     13.35 o
   4   2   7      645.88      653.53     17.26 o
   5   2   7       47.36       43.31      7.33 o
   6   2   7       86.82       81.34      4.98 o
   7   2   7       62.16       63.72      4.74 o
   8   2   7        6.84        9.95      4.77 o
   9   2   7       35.21       34.21      5.46 o
 -14   3   7        5.00        7.47      8.14 o
 -13   3   7        3.96        2.54      7.30 o
 -12   3   7       24.32       37.67      8.65 o
 -11   3   7      159.92      147.95     13.57 o
 -10   3   7      205.13      209.71     15.10 o
  -9   3   7      382.33      390.06     21.72 o
  -8   3   7       95.78       92.98      9.84 o
  -7   3   7       64.30       62.78      8.14 o
  -6   3   7       43.18       49.21      4.44 o
  -5   3   7      101.11      113.28      6.73 o
  -4   3   7      409.80      416.49     11.44 o
  -3   3   7      604.59      639.92     25.28 o
  -2   3   7      945.63     1074.04     23.08 o
  -1   3   7        1.98        1.15      1.88 o
   0   3   7      356.13      365.37     12.42 o
   1   3   7      119.53      119.20      4.24 o
   2   3   7       79.53       75.47      3.50 o
   3   3   7       19.89       19.85      2.74 o
   4   3   7        5.81        6.53      2.57 o
   5   3   7        4.47        2.18      3.63 o
   6   3   7      114.09      114.47      7.07 o
   7   3   7       92.44      110.56      6.14 o
   8   3   7        0.95        4.60      3.20 o
   9   3   7       12.78       26.91      9.33 o
 -13   4   7       11.79       -5.43      6.79 o
 -12   4   7        8.30       10.18      7.30 o
 -11   4   7       10.88       26.64      7.80 o
 -10   4   7        9.88       18.66      6.79 o
  -9   4   7        4.47        6.96      5.77 o
  -8   4   7      203.66      194.10     14.25 o
  -7   4   7       80.78      100.95      9.50 o
  -6   4   7        0.52       -1.03      2.48 o
  -5   4   7      536.54      550.12     13.10 o
  -4   4   7       63.03       60.27      3.95 o
  -3   4   7       78.89       78.32      3.67 o
  -2   4   7      142.53      156.32      5.34 o
  -1   4   7       72.45       91.80      4.73 o
   0   4   7      347.58      357.73     17.89 o
   1   4   7       23.71       16.89      3.24 o
   2   4   7      156.54      161.03      5.31 o
   3   4   7       87.61       83.07      3.93 o
   4   4   7      550.96      528.07     14.78 o
   5   4   7      196.45      181.42      7.18 o
   6   4   7      117.91      108.53      5.79 o
   7   4   7       12.57       15.05      3.42 o
   8   4   7        0.68       -3.51      3.51 o
   9   4   7        6.32        6.69      3.74 o
 -13   5   7        1.56       14.42      7.97 o
 -12   5   7        0.13       15.10      7.47 o
 -11   5   7       11.46       13.40      6.96 o
 -10   5   7      187.07      198.00     15.27 o
  -9   5   7        1.29       -4.07      5.43 o
  -8   5   7      100.10       90.77      9.84 o
  -7   5   7       13.31        8.31      5.77 o
  -6   5   7       59.59       57.69      9.76 o
  -5   5   7      144.84      156.97      6.40 o
  -4   5   7      196.32      211.66      8.62 o
  -3   5   7       18.71       16.44      2.73 o
  -2   5   7      330.95      357.18     17.08 o
  -1   5   7       14.73       10.97      2.57 o
   0   5   7       80.14       84.80      4.50 o
   1   5   7       24.98       25.96      2.96 o
   2   5   7      105.20       94.20      3.89 o
   3   5   7      102.32       92.56      4.69 o
   4   5   7       15.46       14.92      3.36 o
   5   5   7       22.55       26.49      3.24 o
   6   5   7       14.09       13.81      3.09 o
   7   5   7       27.74       28.02      3.70 o
   8   5   7       28.59       31.55      4.34 o
   9   5   7       13.45       28.91      4.52 o
 -13   6   7       17.43       15.10      7.97 o
 -12   6   7       49.82       54.63      9.67 o
 -11   6   7       20.38       18.66      7.63 o
 -10   6   7       26.55       22.74      7.30 o
  -9   6   7       34.88       48.52      8.14 o
  -8   6   7       40.42       36.14      7.47 o
  -7   6   7       34.77       34.50      4.61 o
  -6   6   7       96.85       99.58      6.53 o
  -5   6   7       35.14       31.09      7.69 o
  -4   6   7        3.58        3.17      2.29 o
  -3   6   7       90.52       95.97      4.93 o
  -2   6   7       73.49       74.89      4.34 o
  -1   6   7       76.34       88.28      4.73 o
   0   6   7        3.85        3.66      2.25 o
   1   6   7      102.53       83.63      5.79 o
   2   6   7      105.32       99.88      6.40 o
   3   6   7       88.74       76.16      4.22 o
   4   6   7      185.29      186.29      7.04 o
   5   6   7       66.28       63.39      4.90 o
   6   6   7        3.34       -1.61      2.57 o
   7   6   7        1.21        2.87      2.97 o
   8   6   7        1.51       -1.56      3.16 o
   9   6   7        2.68        7.52      5.15 o
 -13   7   7       17.99       23.92      8.82 o
 -12   7   7        2.09       12.22      7.80 o
 -11   7   7        4.90        7.97      6.96 o
 -10   7   7       38.04       24.94      7.47 o
  -9   7   7       25.65       19.17      6.96 o
  -8   7   7       14.66        3.22      5.60 o
  -7   7   7        9.23        9.10      3.83 o
  -6   7   7      221.28      235.54      8.44 o
  -5   7   7      473.73      475.62     13.74 o
  -4   7   7      583.48      606.59     16.68 o
  -3   7   7      233.85      250.27      8.55 o
  -2   7   7      259.81      276.12      9.17 o
  -1   7   7      104.40       95.58      5.54 o
   0   7   7       60.27       57.74      4.73 o
   1   7   7      145.40      150.95      6.36 o
   2   7   7      155.60      137.35      7.98 o
   3   7   7      224.19      206.86     10.12 o
   4   7   7       45.73       42.65      3.34 o
   5   7   7        7.09        4.90      2.47 o
   6   7   7       14.08       18.72      3.25 o
   7   7   7       17.87       24.11      3.79 o
   8   7   7        4.54        2.94      3.29 o
 -12   8   7       56.29       65.15     10.52 o
 -11   8   7        7.20        2.88      6.45 o
 -10   8   7       23.60       27.66      7.80 o
  -9   8   7       31.98       33.42      7.97 o
  -8   8   7       22.24       15.66      4.28 o
  -7   8   7       81.78       80.79      6.87 o
  -6   8   7      131.12      132.66      6.51 o
  -5   8   7      204.12      220.06      7.99 o
  -4   8   7      228.21      262.77     10.11 o
  -3   8   7      344.31      368.62     11.26 o
  -2   8   7       53.47       53.12      4.04 o
  -1   8   7      138.42      120.84      9.71 o
   0   8   7       12.38       10.28      2.73 o
   1   8   7       14.79       13.62      3.83 o
   2   8   7       26.50       23.63      4.43 o
   3   8   7       40.57       37.03      9.42 o
   4   8   7       12.78        5.91      3.71 o
   5   8   7       43.37       42.36      3.58 o
   6   8   7       44.19       46.59      4.07 o
   7   8   7        6.52        7.11      3.23 o
   8   8   7        7.80       12.10      3.71 o
 -12   9   7        1.91       -6.28      6.28 o
 -11   9   7        1.27       -1.36      5.43 o
 -10   9   7        5.41       -1.02      5.77 o
  -9   9   7       25.56       39.33      5.70 o
  -8   9   7       39.19       32.26      5.05 o
  -7   9   7        8.22       -2.40      3.45 o
  -6   9   7      161.53      152.39      7.89 o
  -5   9   7        2.21       -1.08      2.70 o
  -4   9   7       93.18       94.45      5.22 o
  -3   9   7      101.44      113.13      5.91 o
  -2   9   7       82.10       88.20      4.99 o
  -1   9   7      302.85      284.00      9.39 o
   0   9   7      143.31      153.05     19.94 o
   1   9   7       47.87       37.94      4.85 o
   2   9   7      257.14      228.00     10.77 o
   3   9   7       13.31       10.51      8.06 o
   4   9   7       36.34       37.35      5.09 o
   5   9   7       46.21       42.86     10.86 o
   6   9   7        5.31       10.03      2.90 o
   7   9   7        1.59       -2.46      2.91 o
   8   9   7        2.58        2.48      5.51 o
 -11  10   7        4.18        7.47      6.96 o
 -10  10   7       13.01        2.02      4.38 o
  -9  10   7       24.70       19.41      4.95 o
  -8  10   7       40.99       28.09      5.17 o
  -7  10   7       15.94       13.76      4.12 o
  -6  10   7        8.02        2.99      2.94 o
  -5  10   7      131.73      126.54      6.30 o
  -4  10   7       34.86       39.86      3.98 o
  -3  10   7      154.72      166.37      7.02 o
  -2  10   7        9.48        6.81      2.76 o
  -1  10   7        7.14       -0.51      4.24 o
   0  10   7      186.90      187.88      9.34 o
   1  10   7       26.17       26.11      4.49 o
   2  10   7       13.61       15.28      4.01 o
   3  10   7        7.13       11.25      5.17 o
   4  10   7       18.52       19.95      6.36 o
   5  10   7       12.16        9.79      4.33 o
   6  10   7        2.92        7.39      4.52 o
   7  10   7        6.94        4.38      4.29 o
 -11  11   7        3.48        8.31      7.30 o
 -10  11   7        2.98        2.53      4.38 o
  -9  11   7       15.19       12.54      4.55 o
  -8  11   7       31.82       26.43      5.24 o
  -7  11   7       26.10       20.79      4.52 o
  -6  11   7       13.81       12.09      3.28 o
  -5  11   7       41.41       38.01      3.98 o
  -4  11   7      120.64      132.83      6.56 o
  -3  11   7       28.82       17.41      3.36 o
  -2  11   7        6.95       -1.37      3.28 o
  -1  11   7       25.95       35.72      4.67 o
   0  11   7       15.87       10.69      7.97 o
   1  11   7        4.51        0.14      3.45 o
   2  11   7       32.41       38.50      8.14 o
   3  11   7       18.65       18.38      4.49 o
   4  11   7       15.18       10.99      5.34 o
   5  11   7       14.47       15.90      4.97 o
   6  11   7        5.73        8.03      4.61 o
   7  11   7        0.87        3.56      5.94 o
 -10  12   7        1.61        3.53      4.61 o
  -9  12   7        5.49        6.00      4.55 o
  -8  12   7        7.35        5.16      7.04 o
  -7  12   7        3.26       -1.51      3.83 o
  -6  12   7       20.69       25.68      5.09 o
  -5  12   7        7.37        5.38      3.02 o
  -4  12   7       34.03       31.78      3.73 o
  -3  12   7       56.87       72.39      5.26 o
  -2  12   7       64.18       64.45      5.86 o
  -1  12   7       47.69       52.39      5.43 o
   0  12   7       16.77       15.18      7.04 o
   1  12   7       16.76       19.75      4.40 o
   2  12   7        4.63        5.36      3.83 o
   3  12   7        3.68        3.03      3.87 o
   4  12   7       28.90       32.13      5.14 o
   5  12   7        2.11        2.69      4.11 o
   6  12   7        9.04       18.72      5.09 o
 -10  13   7        7.71        8.91      5.14 o
  -9  13   7        5.96        0.46      4.38 o
  -8  13   7        3.59        0.78      4.42 o
  -7  13   7        1.15       -0.02      4.13 o
  -6  13   7        0.14        3.22      5.43 o
  -5  13   7        5.60        9.16      3.84 o
  -4  13   7        2.80       -2.91      3.37 o
  -3  13   7        4.39        4.58      6.62 o
  -2  13   7        5.35        3.66      3.82 o
  -1  13   7       18.64       17.30      4.37 o
   0  13   7       23.63       23.76      6.53 o
   1  13   7       18.66       18.14      8.40 o
   2  13   7        1.35        1.42      3.83 o
   3  13   7       10.74        7.21      4.20 o
   4  13   7       10.47       11.85      4.52 o
   5  13   7        7.33        9.92      4.75 o
  -9  14   7        3.06       -4.13      4.32 o
  -8  14   7        0.18       -3.33      4.58 o
  -7  14   7       16.74       18.88      4.88 o
  -6  14   7       35.01       39.86      5.63 o
  -5  14   7       50.23       65.55      6.05 o
  -4  14   7       12.46        8.65      5.09 o
  -3  14   7        5.15       -2.18      3.50 o
  -2  14   7        0.41       -1.43      7.13 o
  -1  14   7        8.26       17.62     15.10 o
   0  14   7        3.58        4.80      3.95 o
   1  14   7       10.52        9.08      4.32 o
   2  14   7       26.82       31.11      5.22 o
   3  14   7       18.97       14.69      5.43 o
   4  14   7       24.21       25.47     10.10 o
  -8  15   7        2.21        4.41      6.11 o
  -7  15   7        3.86        3.62      4.61 o
  -6  15   7       20.11       20.46      5.51 o
  -5  15   7        7.39        3.05      5.77 o
  -4  15   7       17.27       12.89      6.11 o
  -3  15   7        2.77        4.41      5.43 o
  -2  15   7        0.84       -3.45      3.45 o
  -1  15   7        4.95        2.45      3.79 o
   0  15   7        5.27        3.53      3.95 o
   1  15   7        8.89       11.13      4.40 o
   2  15   7       14.81       25.50      6.11 o
   3  15   7       11.04        9.81      4.49 o
  -6  16   7       54.43       59.55      8.82 o
  -5  16   7       20.89       22.90      6.79 o
  -4  16   7        3.26        6.28      5.94 o
  -3  16   7        5.16        8.65      5.60 o
  -2  16   7        6.47        0.51      4.92 o
  -1  16   7       12.13       20.36      6.96 o
   0  16   7       10.30       13.80      4.46 o
   1  16   7        3.86        8.68      5.26 o
   2  16   7        8.14        7.00      4.30 o
  -3  17   7        7.71       16.29      6.28 o
  -2  17   7       11.22       13.57      5.60 o
  -1  17   7       19.94       28.84      6.28 o
  -5 -16   8        7.64       13.06      7.47 o
  -4 -16   8        3.37       -2.04      6.45 o
  -3 -16   8        7.65        4.75      6.28 o
  -2 -16   8        2.12        7.30      6.62 o
  -5 -15   8       11.50       24.77      8.14 o
  -4 -15   8        2.41        7.80      6.45 o
  -3 -15   8        0.56        2.71      5.94 o
  -2 -15   8        0.19        0.17      5.94 o
  -1 -15   8       10.06        2.54      5.94 o
   0 -15   8        9.00        7.63      6.62 o
  -5 -14   8        2.01        2.04      5.60 o
  -4 -14   8        1.91       10.18      5.94 o
  -3 -14   8        1.03       -1.70      5.26 o
  -2 -14   8       10.76       12.89      6.45 o
  -1 -14   8        8.38       14.08      6.79 o
   0 -14   8       36.77       43.09      8.82 o
   1 -14   8       12.38        7.63      6.28 o
   2 -14   8        0.41        6.96      6.62 o
  -5 -13   8        0.84        0.00      4.92 o
  -4 -13   8       25.99       26.81      7.13 o
  -3 -13   8        1.25        1.02      5.09 o
  -2 -13   8       25.47       33.25      7.80 o
  -1 -13   8       13.14        8.14      6.11 o
   0 -13   8       18.88       29.18      7.63 o
   1 -13   8        5.54        3.56      5.77 o
   2 -13   8        3.93       -2.21      5.26 o
   3 -13   8        0.67       -2.71      5.60 o
  -6 -12   8        0.50        3.73      4.92 o
  -5 -12   8        6.86        1.35      9.25 o
  -4 -12   8        3.11        2.38      5.09 o
  -3 -12   8       17.62       26.81      6.96 o
  -2 -12   8        7.18        1.19      5.26 o
  -1 -12   8        2.49        4.58      5.09 o
   0 -12   8        2.57        5.43      5.26 o
   1 -12   8        1.97        3.73      5.09 o
   2 -12   8       32.15       51.75      8.65 o
   3 -12   8       29.37       25.79      7.30 o
   4 -12   8       11.78       13.06      6.62 o
 -11 -11   8        0.13        5.43      7.47 o
  -6 -11   8        7.80        6.47      4.42 o
  -5 -11   8       14.68        7.83      7.97 o
  -4 -11   8       16.24       22.90      6.28 o
  -3 -11   8       17.78        7.47      5.43 o
  -2 -11   8       25.24       14.59      6.11 o
  -1 -11   8       45.89       46.97      8.14 o
   0 -11   8        2.04        2.21      5.09 o
   1 -11   8        0.68        1.53      4.24 o
   2 -11   8        0.75       -0.51      4.58 o
   3 -11   8        5.09        0.00      5.09 o
   4 -11   8       11.14        7.80      5.94 o
   5 -11   8        5.61        1.87      5.77 o
 -11 -10   8        5.16       -0.17      6.62 o
 -10 -10   8        1.20       -5.77      5.77 o
  -7 -10   8       10.89       19.51      8.82 o
  -6 -10   8        1.06        1.13      3.67 o
  -5 -10   8       10.87       11.11      4.41 o
  -4 -10   8      122.31      114.01     11.37 o
  -3 -10   8       23.60       22.04      4.49 o
  -2 -10   8       63.72       56.84      8.31 o
  -1 -10   8       75.35       65.49      8.14 o
   0 -10   8       30.67       29.86      6.28 o
   1 -10   8       18.02       12.72      5.09 o
   5 -10   8        4.95       11.20      6.11 o
   6 -10   8        8.33       13.40      6.79 o
 -12  -9   8       17.65       14.76      6.96 o
 -11  -9   8        5.00       -5.60      5.60 o
 -10  -9   8        1.53        2.38      5.77 o
  -8  -9   8       29.04       32.41      8.65 o
  -7  -9   8       22.70       24.26      8.99 o
  -6  -9   8      110.55      134.50     11.03 o
  -5  -9   8       42.67       44.25     11.54 o
  -3  -9   8       25.11       13.91      6.45 o
  -2  -9   8       18.54        9.50      6.28 o
  -1  -9   8      130.24      162.19     20.61 o
   0  -9   8       45.90       48.59      5.12 o
   1  -9   8        5.94       -2.04      4.41 o
   2  -9   8       24.02       13.74      5.77 o
   3  -9   8       25.09       26.81      6.62 o
   7  -9   8        4.47       10.86      6.79 o
 -12  -8   8        0.41       -5.09      5.77 o
 -11  -8   8        4.73       12.05      6.45 o
 -10  -8   8       13.89       19.17      6.28 o
  -9  -8   8        2.05       -5.26      5.60 o
  -8  -8   8       67.51       60.06      9.84 o
  -7  -8   8       86.79       83.48     11.37 o
  -6  -8   8      306.84      305.69     14.20 o
  -5  -8   8       41.22       31.56      9.84 o
  -4  -8   8       87.94       88.90     12.72 o
  -3  -8   8       23.03       22.57      6.45 o
  -2  -8   8       51.64       41.57      7.13 o
  -1  -8   8       50.96       47.06      4.90 o
   0  -8   8      158.99      150.86      8.27 o
   1  -8   8      159.15      151.48     11.28 o
   2  -8   8       38.47       35.97      6.45 o
   3  -8   8       18.84       17.14      5.60 o
   4  -8   8        8.25       14.59      5.94 o
 -12  -7   8       14.55       -2.71      5.26 o
 -11  -7   8        3.98       14.76      6.11 o
 -10  -7   8        2.18        0.00      5.09 o
  -9  -7   8       70.06       91.22      7.08 o
  -8  -7   8       28.45       20.53      8.14 o
  -7  -7   8      140.46      122.67     13.40 o
  -6  -7   8      573.73      589.42     32.91 o
  -5  -7   8      126.19      115.20     13.57 o
  -4  -7   8      263.44      251.78     19.68 o
  -2  -7   8      135.62      128.10     10.69 o
  -1  -7   8       67.70       69.84      5.46 o
   0  -7   8      186.28      193.54      9.12 o
   1  -7   8       12.39        7.46      3.74 o
   2  -7   8       16.36       21.37      5.43 o
   3  -7   8       13.77       16.97      5.77 o
   4  -7   8        6.48       10.18      5.09 o
   5  -7   8        4.23        2.04      4.75 o
 -13  -6   8        0.82        3.56      5.43 o
 -12  -6   8        4.10       -0.85      5.09 o
 -11  -6   8        1.56        0.68      4.92 o
 -10  -6   8        9.25       11.57      5.77 o
  -9  -6   8       76.70       77.60      7.38 o
  -8  -6   8      169.79      164.24     14.76 o
  -7  -6   8      170.40      152.53     14.93 o
  -6  -6   8       33.03       15.44      8.65 o
  -5  -6   8        2.65       -6.28      6.28 o
  -4  -6   8      233.14      237.53     18.32 o
  -2  -6   8      201.32      205.97     12.72 o
  -1  -6   8       27.75       24.92      9.59 o
   0  -6   8       26.15       26.13      3.94 o
   1  -6   8       87.49       86.75      7.80 o
   2  -6   8      494.78      500.34     17.34 o
   3  -6   8       30.82       36.48      6.45 o
   4  -6   8       38.67       33.25      6.28 o
   5  -6   8       27.40       25.62      6.11 o
   6  -6   8        0.75       -1.36      4.75 o
 -13  -5   8        8.28       -0.17      4.92 o
 -12  -5   8       15.35       17.81      5.43 o
 -11  -5   8      127.06      126.79      8.06 o
 -10  -5   8       17.35        8.23      4.14 o
  -9  -5   8       18.85       11.77      4.17 o
  -8  -5   8      167.64      191.70      9.82 o
  -7  -5   8       30.26       14.59      7.80 o
  -6  -5   8      104.18      114.69     12.05 o
  -5  -5   8      144.01      125.72     13.40 o
  -4  -5   8       30.37       23.92      7.80 o
  -3  -5   8      196.06      178.15     15.95 o
  -1  -5   8       82.35       84.19      6.36 o
   0  -5   8      227.05      221.66      9.18 o
   1  -5   8      152.42      159.83      7.80 o
   2  -5   8       21.37       23.19      6.02 o
   3  -5   8       19.99       13.06      5.09 o
   4  -5   8        0.35        7.13      4.24 o
   5  -5   8        7.55       10.18      5.09 o
   6  -5   8        0.83        4.75      4.75 o
   7  -5   8       25.68       22.57      6.62 o
 -13  -4   8       22.66       20.19      5.43 o
 -12  -4   8       21.26       19.30      4.36 o
 -11  -4   8       12.89        9.64      3.98 o
 -10  -4   8       21.75       24.93      4.33 o
  -9  -4   8       87.01       75.15      5.77 o
  -8  -4   8       39.77       35.17      4.65 o
  -7  -4   8      310.92      325.93     20.87 o
  -6  -4   8       97.31       88.06     10.86 o
  -5  -4   8       36.31       40.55      8.48 o
  -4  -4   8      169.53      163.73     14.59 o
  -3  -4   8      156.17      180.18     15.10 o
  -1  -4   8       28.40       24.94      4.75 o
   0  -4   8       49.77       42.93      5.60 o
   1  -4   8      184.67      177.15      8.03 o
   2  -4   8      279.98      283.98     10.97 o
   3  -4   8        0.13        0.76      2.56 o
   4  -4   8       21.76       17.31      4.92 o
   5  -4   8       34.05       28.50      5.77 o
   6  -4   8        1.78        1.87      4.58 o
   7  -4   8        3.64        3.56      4.92 o
   8  -4   8        3.49        4.24      5.26 o
 -13  -3   8       19.15       21.55      5.09 o
 -12  -3   8       43.70       43.69      5.04 o
 -11  -3   8       27.94       30.12      4.42 o
 -10  -3   8        6.17        3.24      6.53 o
  -9  -3   8        0.16        4.33      7.63 o
  -8  -3   8      194.38      177.04      9.67 o
  -7  -3   8      207.53      192.83      9.12 o
  -6  -3   8      335.36      348.66     21.89 o
  -5  -3   8      111.10      115.54     12.05 o
  -4  -3   8       34.65       36.65      8.48 o
  -3  -3   8      524.46      544.45     29.01 o
  -1  -3   8       25.86       17.65      4.24 o
   0  -3   8       37.06       35.92      3.60 o
   1  -3   8      138.74      130.29      5.42 o
   2  -3   8       68.67       66.19      3.98 o
   3  -3   8        3.20       -1.77      7.72 o
   4  -3   8      128.94      113.84      9.50 o
   5  -3   8      175.81      162.37     12.05 o
   6  -3   8       46.45       49.37      7.30 o
   7  -3   8       34.69       32.75      6.79 o
   8  -3   8       16.20       20.02      6.45 o
 -13  -2   8       10.40        8.14      7.97 o
 -12  -2   8        6.83        5.21      3.38 o
 -11  -2   8       10.38        8.89      3.27 o
 -10  -2   8        4.44       -2.05      2.59 o
  -9  -2   8      104.83      100.43      6.28 o
  -8  -2   8       16.34       10.28      5.60 o
  -7  -2   8      191.40      188.43      8.41 o
  -6  -2   8       56.69       51.99      4.32 o
  -5  -2   8       18.30       16.63      6.45 o
  -4  -2   8      180.35      191.55     14.93 o
  -3  -2   8      209.93      192.91     15.95 o
  -2  -2   8      294.70      316.76     20.87 o
  -1  -2   8       23.72       20.84      2.34 o
   0  -2   8      146.60      138.12      6.12 o
   1  -2   8      302.24      298.62      9.31 o
   2  -2   8      161.00      158.97      7.50 o
   3  -2   8      147.84      127.00      8.14 o
   4  -2   8      240.98      247.03     10.26 o
   5  -2   8       44.25       28.16      5.77 o
   6  -2   8        8.25        3.73      4.58 o
   7  -2   8        6.85       10.01      5.26 o
   8  -2   8        5.65        0.51      4.92 o
 -14  -1   8       12.77       14.08      9.16 o
 -13  -1   8       13.65        1.36      7.47 o
 -12  -1   8       11.84       -0.68      6.28 o
 -11  -1   8       23.13       15.95      7.30 o
 -10  -1   8        1.87       -4.92      5.94 o
  -9  -1   8       39.63       31.56      7.97 o
  -8  -1   8      560.19      618.26     31.73 o
  -7  -1   8        7.38        4.39      2.35 o
  -6  -1   8      584.47      628.29     15.99 o
  -5  -1   8       66.29       62.81      4.83 o
  -4  -1   8      138.01      145.15     14.34 o
  -3  -1   8      178.37      186.60      8.19 o
  -2  -1   8      136.33      138.61      6.48 o
  -1  -1   8      143.69      147.40      6.15 o
   0  -1   8      212.22      204.92      8.39 o
   1  -1   8      731.74      762.45     33.27 o
   2  -1   8      138.29      120.93      8.48 o
   3  -1   8      276.90      257.75     10.56 o
   4  -1   8      122.34      135.37      7.25 o
   5  -1   8       19.10       18.79      5.01 o
   6  -1   8       34.39       17.31      5.26 o
   7  -1   8       12.15       15.44      5.43 o
   8  -1   8        5.66        7.80      5.60 o
   9  -1   8        2.72        0.17      5.43 o
 -14   0   8        1.65       -0.85      7.97 o
 -13   0   8       66.49       69.22     10.69 o
 -12   0   8        0.04       -3.22      6.45 o
 -11   0   8        1.78       -5.77      5.77 o
 -10   0   8       27.53       29.69      7.63 o
  -9   0   8      205.12      204.62     15.44 o
  -8   0   8      138.28      106.38     11.54 o
  -7   0   8      143.02      152.36     13.23 o
  -6   0   8       18.26       11.54      6.79 o
  -5   0   8      377.67      377.37     13.65 o
  -4   0   8      437.96      408.49     14.51 o
  -3   0   8      304.36      311.51      7.92 o
  -2   0   8      332.82      332.09      8.48 o
  -1   0   8       65.95       67.59      4.14 o
   0   0   8     1938.35     1923.06     71.36 o
   1   0   8      160.43      162.38      7.72 o
   2   0   8      151.45      149.05     11.37 o
   3   0   8      373.01      398.93     18.58 o
   4   0   8      229.92      228.48      9.88 o
   5   0   8       85.73       83.23      5.81 o
   6   0   8       12.70       15.25      3.65 o
   7   0   8        0.00       -4.07      4.07 o
   8   0   8       27.27       24.09      6.45 o
   9   0   8        5.02        6.11      5.77 o
 -14   1   8       13.11        9.33      8.48 o
 -13   1   8       13.68        8.31      8.31 o
 -12   1   8       12.14       18.49      7.80 o
 -11   1   8       23.48       14.25      6.79 o
 -10   1   8        1.58        0.34      5.43 o
  -9   1   8       37.83       35.29      7.80 o
  -8   1   8      560.82      617.75     31.73 o
  -7   1   8        7.52        1.19      5.77 o
  -6   1   8      588.58      617.38     21.01 o
  -5   1   8       71.91       75.93      5.62 o
  -4   1   8      134.87      131.52      5.89 o
  -3   1   8      180.18      190.11      6.99 o
  -2   1   8      138.97      141.11      6.05 o
  -1   1   8      138.81      140.40      4.87 o
   0   1   8      219.32      225.17      7.30 o
   1   1   8      734.96      757.27     19.43 o
   2   1   8      137.91      129.52      5.62 o
   3   1   8      277.76      265.88      8.79 o
   4   1   8      123.18      134.43      7.39 o
   5   1   8       18.26       17.24      4.16 o
   6   1   8       35.35       33.25      5.43 o
   7   1   8       12.23        6.92      5.68 o
   8   1   8        6.21       11.37      4.52 o
   9   1   8        2.58        4.92      5.77 o
 -13   2   8       10.35       23.41      8.82 o
 -12   2   8        6.73        5.77      6.79 o
 -11   2   8       10.64       -1.19      6.28 o
 -10   2   8        3.96        7.13      6.28 o
  -9   2   8      105.12       91.11     10.18 o
  -8   2   8       15.07        9.50      6.79 o
  -7   2   8      193.87      189.71      9.33 o
  -6   2   8       54.30       51.59      4.73 o
  -5   2   8       20.45       27.58      5.68 o
  -4   2   8      174.76      163.55      6.71 o
  -3   2   8      210.54      216.84      7.73 o
  -2   2   8      293.62      328.24      8.83 o
  -1   2   8       26.75       27.80      2.72 o
   0   2   8      149.15      144.36      7.35 o
   1   2   8      297.19      297.75      9.99 o
   2   2   8      165.76      152.47      6.12 o
   3   2   8      145.90      127.64      5.73 o
   4   2   8      245.06      254.68      8.68 o
   5   2   8       46.52       44.24      3.97 o
   6   2   8        8.44        7.73      6.14 o
   7   2   8        6.71       12.38      3.44 o
   8   2   8        5.84        5.23      4.02 o
 -13   3   8       19.05       39.70      9.67 o
 -12   3   8       45.13       42.93      8.99 o
 -11   3   8       28.33       32.41      8.14 o
 -10   3   8        6.58       -1.53      5.60 o
  -9   3   8        0.11       -2.88      5.43 o
  -8   3   8      198.80      210.55     14.76 o
  -7   3   8      206.56      203.77     14.93 o
  -6   3   8      342.89      382.99     14.20 o
  -5   3   8      114.88      114.88      7.63 o
  -4   3   8       33.07       36.15      3.41 o
  -3   3   8      518.53      531.23     14.45 o
  -2   3   8       24.29       27.45      2.77 o
  -1   3   8       23.87       24.17      4.90 o
   0   3   8       35.12       29.12      3.36 o
   1   3   8      136.22      137.82      4.86 o
   2   3   8       67.42       63.63      4.85 o
   3   3   8        3.77       -1.81      2.24 o
   4   3   8      126.85      116.52      5.61 o
   5   3   8      174.28      188.27      7.45 o
   6   3   8       47.99       60.19      4.61 o
   7   3   8       34.30       44.91      4.45 o
   8   3   8       16.51       20.56      3.99 o
 -13   4   8       22.82       25.11      8.65 o
 -12   4   8       21.06       21.89      8.14 o
 -11   4   8       12.86       19.85      7.47 o
 -10   4   8       21.76       35.12      7.97 o
  -9   4   8       86.62       76.52      9.50 o
  -8   4   8       37.68       35.97      7.47 o
  -7   4   8      308.62      335.43     20.02 o
  -6   4   8      102.08      108.25     10.35 o
  -5   4   8       36.57       39.26      4.76 o
  -4   4   8      168.16      171.45      9.66 o
  -3   4   8      157.16      163.53     10.63 o
  -2   4   8      416.13      448.28     13.17 o
  -1   4   8       30.18       26.24      3.21 o
   0   4   8       48.75       46.84      3.85 o
   1   4   8      187.54      191.35      7.46 o
   2   4   8      278.68      282.81     11.63 o
   3   4   8        0.25       -2.10      2.10 o
   4   4   8       21.52       23.24      4.24 o
   5   4   8       34.21       31.33      3.51 o
   6   4   8        1.87        1.82      2.81 o
   7   4   8        3.66        3.83      3.19 o
   8   4   8        3.63        0.60      3.39 o
 -13   5   8        8.40       15.78      8.48 o
 -12   5   8       15.52       16.97      7.80 o
 -11   5   8      126.66      126.40     13.23 o
 -10   5   8       16.93       17.31      6.96 o
  -9   5   8       18.53       10.01      6.45 o
  -8   5   8      168.81      207.84     14.93 o
  -7   5   8       30.26       35.80      7.30 o
  -6   5   8      101.11       97.90     10.01 o
  -5   5   8      145.58      149.95      6.51 o
  -4   5   8       32.60       36.81      3.63 o
  -3   5   8      184.88      177.56      7.11 o
  -2   5   8      131.71      131.90      8.50 o
  -1   5   8       82.74       85.05      5.75 o
   0   5   8      224.57      208.52     13.16 o
   1   5   8      154.15      156.21      8.21 o
   2   5   8       21.89       17.19      3.30 o
   3   5   8       20.73       19.01      3.80 o
   4   5   8        0.34       -1.21      3.28 o
   5   5   8        6.93        7.95      2.78 o
   6   5   8        0.78        3.48      2.90 o
   7   5   8       26.49       35.05      4.18 o
   8   5   8        0.86       -0.71      3.31 o
 -13   6   8        0.80       -4.41      7.13 o
 -12   6   8        3.93        3.56      6.96 o
 -11   6   8        1.67        1.53      6.11 o
 -10   6   8        8.80        6.79      6.79 o
  -9   6   8       78.20       72.45      9.84 o
  -8   6   8      165.68      157.45     13.57 o
  -7   6   8      176.32      199.86     14.42 o
  -6   6   8       34.69       35.60      4.97 o
  -5   6   8        2.81        1.80      2.73 o
  -4   6   8      238.42      239.49      8.60 o
  -3   6   8       19.55       18.96      3.71 o
  -2   6   8      201.39      208.82      7.83 o
  -1   6   8       28.96       23.19      3.35 o
   0   6   8       27.42       20.60      5.60 o
   1   6   8       88.48       87.41      5.12 o
   2   6   8      493.56      467.83     17.44 o
   3   6   8       29.11       34.47      3.07 o
   4   6   8       40.04       36.43      3.37 o
   5   6   8       28.15       31.44      3.52 o
   6   6   8        0.81       -2.66      2.66 o
   7   6   8       34.67       45.09      5.71 o
   8   6   8        1.90       -1.20      3.48 o
 -12   7   8       14.21       22.23      8.48 o
 -11   7   8        4.06        1.19      6.96 o
 -10   7   8        2.11       -2.54      5.94 o
  -9   7   8       70.72       77.54     10.52 o
  -8   7   8       28.82       30.37      7.47 o
  -7   7   8      140.46      151.00     13.06 o
  -6   7   8      574.08      620.37     17.29 o
  -5   7   8      126.38      130.14      7.00 o
  -4   7   8      262.40      261.30      9.29 o
  -3   7   8      192.71      178.58      7.41 o
  -2   7   8      137.57      142.17      6.49 o
  -1   7   8       68.97       76.68      4.80 o
   0   7   8      184.81      187.22     11.02 o
   1   7   8       12.89        5.22      4.24 o
   2   7   8       16.29        9.34      3.95 o
   3   7   8       14.04       15.03      6.96 o
   4   7   8        6.07        6.98      2.44 o
   5   7   8        4.64        0.65      2.50 o
   6   7   8       23.76       20.92      7.05 o
   7   7   8       15.86       16.80      3.78 o
 -12   8   8        0.43       -0.68      7.13 o
 -11   8   8        4.85       16.63      7.80 o
 -10   8   8       13.56        7.47      6.96 o
  -9   8   8        2.30        5.60      6.62 o
  -8   8   8       66.67       59.55      9.16 o
  -7   8   8       87.59       91.14      6.79 o
  -6   8   8      306.99      337.32     10.97 o
  -5   8   8       43.36       43.11      4.20 o
  -4   8   8       84.41       89.14      5.32 o
  -3   8   8       23.96       26.67      3.65 o
  -2   8   8       50.48       48.46      4.73 o
  -1   8   8       49.58       44.74      5.09 o
   0   8   8      160.30      145.39      8.40 o
   1   8   8      161.40      145.10      8.57 o
   2   8   8       37.62       35.94      5.03 o
   3   8   8       18.79       18.03      6.28 o
   4   8   8        8.97        8.44      4.25 o
   5   8   8        0.90       -2.24      2.42 o
   6   8   8        0.74        2.12      2.81 o
   7   8   8        5.66        2.63      3.16 o
 -12   9   8       17.67       27.99      8.99 o
 -11   9   8        5.06        4.92      7.13 o
 -10   9   8        1.47        0.68      6.28 o
  -9   9   8       39.91       34.44      8.31 o
  -8   9   8       29.31       21.02      4.80 o
  -7   9   8       22.61       18.07      4.52 o
  -6   9   8      112.04      121.18      6.43 o
  -5   9   8       41.81       43.57      4.21 o
  -4   9   8      121.66      130.03      6.59 o
  -3   9   8       24.96       16.26      3.30 o
  -2   9   8       18.96       20.77      3.40 o
  -1   9   8      129.74      150.68      8.63 o
   0   9   8       44.31       43.10      5.27 o
   1   9   8        5.87        1.99      3.59 o
   2   9   8       24.16       26.80      4.73 o
   3   9   8       26.01       30.18      4.97 o
   4   9   8       31.87       31.57      5.40 o
   5   9   8        8.11       11.00      4.66 o
   6   9   8        8.73        8.52      4.74 o
   7   9   8        4.56        3.75      3.32 o
 -11  10   8        5.30        7.80      7.30 o
 -10  10   8        1.34        1.36      6.79 o
  -9  10   8       13.71        6.45      6.96 o
  -8  10   8        6.39       -3.48      3.87 o
  -7  10   8       11.31        5.21      4.03 o
  -6  10   8        1.13        1.13      2.96 o
  -5  10   8       10.13        4.79      2.99 o
  -4  10   8      122.68      135.19      6.56 o
  -3  10   8       23.25       20.14      3.43 o
  -2  10   8       62.58       50.21      4.40 o
  -1  10   8       75.32       77.92     15.44 o
   0  10   8       29.59       23.59      4.62 o
   1  10   8       18.36       19.12      4.42 o
   2  10   8       15.94       18.78      4.43 o
   3  10   8       35.15       33.02      5.27 o
   4  10   8        6.20        9.92      4.52 o
   5  10   8        5.09        0.69      4.33 o
   6  10   8        8.16        6.89      4.88 o
 -11  11   8        0.15        4.24      7.30 o
 -10  11   8        5.02       -3.56      6.62 o
  -9  11   8        0.54       -4.30      4.30 o
  -8  11   8        8.24        6.92      4.35 o
  -7  11   8        3.48        5.73      4.07 o
  -6  11   8        7.63        4.46      3.16 o
  -5  11   8       14.18       13.38      3.54 o
  -4  11   8       16.14       16.49      3.49 o
  -3  11   8       17.14       12.71      3.26 o
  -2  11   8       25.07       30.64      9.25 o
  -1  11   8       44.86       47.99      5.46 o
   0  11   8        1.88       -0.73      3.53 o
   1  11   8        0.65       -3.21      3.21 o
   2  11   8        0.81        3.24      3.83 o
   3  11   8        5.21        1.91      3.99 o
   4  11   8       10.94        5.62      4.44 o
   5  11   8        5.84       -1.67      4.25 o
   6  11   8        5.72       10.39      5.19 o
 -10  12   8        2.08        5.46      5.14 o
  -9  12   8        0.81       -1.99      4.30 o
  -8  12   8        7.79        8.73      4.85 o
  -7  12   8       21.34       29.60      5.21 o
  -6  12   8        0.39        4.49      4.15 o
  -5  12   8        7.00        7.57      4.09 o
  -4  12   8        3.09        3.78      6.15 o
  -3  12   8       17.50       14.23      4.19 o
  -2  12   8        7.27        7.02      5.26 o
  -1  12   8        2.56       -0.48      3.70 o
   0  12   8        2.66        6.63      7.04 o
   1  12   8        1.84        1.72      3.74 o
   2  12   8       32.42       41.94      5.62 o
   3  12   8       28.55       27.98      5.29 o
   4  12   8       11.88       14.83      4.89 o
   5  12   8        5.97        6.75      4.73 o
  -9  13   8        1.54        1.08      4.64 o
  -8  13   8        0.62        2.84      6.28 o
  -7  13   8        7.99       14.28      5.34 o
  -6  13   8        0.25       -3.74      3.74 o
  -5  13   8        0.82        4.28      4.11 o
  -4  13   8       25.78       28.24      4.98 o
  -3  13   8        1.05        1.65      7.21 o
  -2  13   8       25.56       23.37      4.91 o
  -1  13   8       13.33       11.41      4.25 o
   0  13   8       19.03       14.71      4.61 o
   1  13   8        5.45        6.63      4.30 o
   2  13   8        3.81        0.41      4.13 o
   3  13   8        0.70       -2.00      6.53 o
   4  13   8        3.08        1.94      4.40 o
  -8  14   8        3.74        8.31      5.05 o
  -7  14   8       22.62       28.80      5.80 o
  -6  14   8        4.39        5.58      4.54 o
  -5  14   8        1.97       -3.05      5.43 o
  -4  14   8        1.90        3.05      5.43 o
  -3  14   8        1.07       -3.67      3.67 o
  -2  14   8       10.93        7.17      4.38 o
  -1  14   8        8.40        1.20      4.18 o
   0  14   8       37.17       47.62      5.94 o
   1  14   8       12.24        7.37      4.84 o
   2  14   8        0.49        1.75      5.85 o
   3  14   8        0.58       -1.71      4.18 o
  -7  15   8        1.01       -3.01      4.56 o
  -6  15   8        2.44        9.50      6.79 o
  -5  15   8       11.63       22.57      7.13 o
  -4  15   8        2.55        3.73      5.60 o
  -3  15   8        0.49        2.21      5.43 o
  -2  15   8        0.15       -3.71      3.71 o
  -1  15   8        9.84        8.98      9.16 o
   0  15   8        9.12        9.93      4.76 o
   1  15   8        8.07        5.81      4.64 o
   2  15   8       15.14       33.94      6.87 o
  -5  16   8        7.50       18.15      7.30 o
  -4  16   8        3.46        7.30      6.11 o
  -3  16   8        7.55        6.45      5.77 o
  -2  16   8        2.12       -4.92      4.92 o
  -1  16   8        3.47        4.47      4.39 o
   0  16   8        1.46        1.65      8.06 o
  -5 -15   9        3.65        3.05      6.62 o
  -4 -15   9        0.69       10.69      7.13 o
  -3 -15   9        8.02       12.72      7.47 o
  -2 -15   9        7.58        4.24      6.79 o
  -5 -14   9        0.93        2.71      6.11 o
  -4 -14   9       10.44        5.43      6.11 o
  -3 -14   9        2.05        6.45      6.28 o
  -2 -14   9        0.85        4.24      6.45 o
  -1 -14   9        7.23        8.82      6.62 o
   0 -14   9       23.88       33.93      8.65 o
  -5 -13   9       10.42        7.93     12.05 o
  -4 -13   9       23.38       31.05      7.63 o
  -3 -13   9        6.08       11.20      6.62 o
  -2 -13   9        7.70        2.38      5.94 o
  -1 -13   9       24.14       28.50      7.80 o
   0 -13   9        7.50       16.97      7.13 o
   1 -13   9       10.59        8.82      6.62 o
   2 -13   9        0.97       -2.54      5.60 o
  -6 -12   9        3.75        5.00      4.69 o
  -5 -12   9        2.77        0.84      5.94 o
  -4 -12   9        8.44        1.70      5.60 o
  -3 -12   9       18.36       21.21      6.79 o
  -2 -12   9        7.18        7.47      5.77 o
  -1 -12   9       13.15       25.28      7.13 o
   0 -12   9       14.15       22.23      7.30 o
   1 -12   9       17.87       24.26      7.47 o
   2 -12   9        2.43        5.43      5.77 o
   3 -12   9        7.86        7.13      6.28 o
  -7 -11   9       15.33       17.48      9.50 o
  -6 -11   9       20.36       20.61      5.52 o
  -5 -11   9        6.55        7.57      4.58 o
  -4 -11   9       40.47       57.52      8.65 o
  -3 -11   9       34.57       35.63      7.80 o
  -2 -11   9       17.01       11.71      5.77 o
  -1 -11   9       16.08       22.74      6.45 o
   0 -11   9        6.28        3.22      5.77 o
   3 -11   9       11.51        6.11      5.77 o
   4 -11   9        5.20        4.58      5.94 o
 -11 -10   9        1.53       -0.17      6.62 o
 -10 -10   9        7.39       -3.05      5.77 o
  -7 -10   9        3.74        3.90      8.99 o
  -6 -10   9       14.24       13.96      7.38 o
  -5 -10   9        7.80        3.43      4.41 o
  -4 -10   9       55.68       61.41     23.07 o
  -1 -10   9        0.78       -1.70      4.58 o
   0 -10   9        2.98        2.71      4.92 o
   1 -10   9        9.09       10.52      5.94 o
   2 -10   9        2.34        2.21      5.43 o
 -11  -9   9        9.71        3.73      6.62 o
 -10  -9   9        3.29        8.48      6.62 o
  -8  -9   9       60.72       32.58     10.01 o
  -7  -9   9       35.55       38.00     10.52 o
  -6  -9   9        3.93        5.92      4.01 o
  -5  -9   9        6.51       -7.47      7.47 o
  -4  -9   9       22.85        6.79      9.33 o
  -1  -9   9       60.54       55.31      7.47 o
   0  -9   9       13.96       11.20      5.09 o
   1  -9   9       23.41       20.70      6.11 o
   2  -9   9       53.14       40.55      7.97 o
   3  -9   9        8.07        9.33      6.11 o
 -12  -8   9       13.95       24.60      7.30 o
 -11  -8   9        0.45       -2.88      5.43 o
 -10  -8   9        8.98       10.01      5.94 o
  -9  -8   9        0.32        0.17      7.97 o
  -8  -8   9       52.34       45.98     10.01 o
  -7  -8   9        8.68       20.19      9.16 o
  -6  -8   9       61.34       63.45     11.37 o
  -5  -8   9       15.78        4.07      8.31 o
  -4  -8   9       21.90       10.52      8.82 o
  -1  -8   9       20.00       21.38      5.60 o
   0  -8   9       51.02       48.69      7.13 o
   1  -8   9       60.66       63.96      8.14 o
   2  -8   9       73.16       77.88      8.99 o
   3  -8   9       23.61       27.66      6.96 o
   4  -8   9       30.13       26.81      6.96 o
 -12  -7   9        9.60       10.52      6.11 o
 -11  -7   9        6.50        2.54      5.43 o
 -10  -7   9       12.01       18.25      4.93 o
  -9  -7   9        5.98        6.35      4.42 o
  -8  -7   9       60.51       63.62     10.52 o
  -7  -7   9       43.46       44.45     10.52 o
  -6  -7   9        5.67        6.45      8.14 o
  -5  -7   9       41.04       44.62     10.52 o
  -4  -7   9       26.09       25.45      9.33 o
  -1  -7   9       17.56       20.70      5.43 o
   0  -7   9       11.41        6.62      4.41 o
   1  -7   9       82.54       92.47      8.99 o
   2  -7   9       10.79       16.12      5.77 o
   3  -7   9       29.30       27.15      6.62 o
   4  -7   9        5.54       -2.38      5.26 o
   5  -7   9       18.73       15.27      6.11 o
   6  -7   9       18.31       19.51      6.62 o
 -12  -6   9       14.24       15.10      6.11 o
 -11  -6   9        7.77       -0.55      3.95 o
 -10  -6   9        7.71        3.67      6.19 o
  -9  -6   9        7.91       15.60      4.39 o
  -8  -6   9        6.08        2.71      7.63 o
  -7  -6   9      111.69       82.63     11.54 o
  -6  -6   9       99.28      108.59     13.57 o
  -5  -6   9       63.03       69.56     11.20 o
  -4  -6   9       24.97       14.93      9.16 o
  -1  -6   9      115.41      123.18     10.18 o
   0  -6   9       16.49       12.56      4.92 o
   1  -6   9       17.11        7.47      4.75 o
   2  -6   9        3.57       -1.53      4.41 o
   3  -6   9       67.21       67.36      8.31 o
   4  -6   9       23.68       16.97      6.11 o
   5  -6   9        3.02       -1.36      4.92 o
   6  -6   9       30.76       32.07      7.13 o
   7  -6   9        9.74       15.95      6.62 o
 -13  -5   9       14.78       16.80      5.43 o
 -12  -5   9        9.46       15.95      5.26 o
 -11  -5   9        2.35       -3.70      3.70 o
 -10  -5   9       22.11       29.39      4.80 o
  -9  -5   9       26.58       23.49     10.60 o
  -8  -5   9       16.54       14.44      4.92 o
  -7  -5   9       32.78       27.83      9.16 o
  -6  -5   9      123.61      137.77     14.59 o
  -5  -5   9       45.94       22.06      8.82 o
  -4  -5   9      553.97      541.40     30.54 o
  -3  -5   9      151.26      134.37     15.61 o
  -1  -5   9      114.32      118.77      9.50 o
   0  -5   9       15.97       12.89      4.92 o
   1  -5   9       68.70       57.35      7.13 o
   2  -5   9      159.06      170.34     12.22 o
   3  -5   9       46.56       47.51      6.96 o
   4  -5   9        6.21        6.96      5.09 o
   5  -5   9       83.36       86.53      9.16 o
   6  -5   9        1.06        1.36      4.92 o
   7  -5   9        0.19        2.04      5.43 o
 -13  -4   9        8.35        3.56      4.58 o
 -12  -4   9        0.28        1.47      9.08 o
 -11  -4   9      145.34      138.28     13.40 o
 -10  -4   9       91.14       84.35      6.31 o
  -9  -4   9      124.10      117.60      7.53 o
  -8  -4   9      115.68      120.72     17.98 o
  -7  -4   9       43.22       40.89      9.50 o
  -6  -4   9       42.08       37.16      8.99 o
  -5  -4   9        1.26       -6.28      7.30 o
  -4  -4   9      204.53      248.05     18.66 o
  -3  -4   9        9.74       17.14      7.97 o
  -1  -4   9      124.63      101.46      8.48 o
   0  -4   9      196.01      197.49     12.56 o
   1  -4   9       80.91       76.45      5.33 o
   2  -4   9       30.73       32.15      4.02 o
   3  -4   9       21.88       26.30      5.94 o
   4  -4   9        9.63       15.44      5.26 o
   5  -4   9        7.50        6.45      4.75 o
   6  -4   9        2.75        2.04      4.75 o
   7  -4   9       19.32       28.16      6.62 o
 -13  -3   9        0.66       -2.83      3.82 o
 -12  -3   9       18.18       11.37      3.82 o
 -11  -3   9        6.04        2.67      3.35 o
 -10  -3   9        8.57        5.46      3.29 o
  -9  -3   9       21.80       28.51      4.05 o
  -8  -3   9       30.66       36.33      9.93 o
  -7  -3   9       86.06       80.82      6.06 o
  -6  -3   9       18.65       15.44      7.80 o
  -5  -3   9       13.04        9.50      7.80 o
  -4  -3   9      306.29      317.10     21.21 o
  -3  -3   9      818.66      877.00     44.62 o
  -2  -3   9      120.39      121.99     13.74 o
  -1  -3   9       54.53       58.19      6.28 o
   0  -3   9      184.48      174.11      7.98 o
   1  -3   9      165.19      170.12     15.44 o
   2  -3   9       63.84       61.45      5.02 o
   3  -3   9       94.30      100.36      6.36 o
   4  -3   9       61.34       53.61      7.47 o
   5  -3   9        7.95        9.16      5.09 o
   6  -3   9        9.90        2.88      4.58 o
   7  -3   9        0.08        3.90      5.26 o
 -13  -2   9        8.99        8.31      7.97 o
 -12  -2   9        3.49       10.01      7.47 o
 -11  -2   9       14.92        0.00      7.47 o
 -10  -2   9       25.49       24.95      4.75 o
  -9  -2   9      148.65      161.01     14.25 o
  -8  -2   9       68.11       72.02      5.19 o
  -7  -2   9       45.49       41.95      4.10 o
  -6  -2   9      221.17      196.30     16.46 o
  -5  -2   9       48.44       51.24      9.67 o
  -4  -2   9       49.55       26.98      9.16 o
  -3  -2   9      185.22      163.56     15.44 o
  -2  -2   9      341.10      395.66     23.58 o
  -1  -2   9       53.82       52.61      4.30 o
   0  -2   9       92.98       88.70      5.69 o
   1  -2   9      517.87      512.86     37.58 o
   2  -2   9      286.92      304.63     15.69 o
   3  -2   9        1.97       -0.73      2.97 o
   4  -2   9       23.85       26.28      5.17 o
   5  -2   9       17.11       13.91      5.09 o
   6  -2   9       32.87       30.71      6.28 o
   7  -2   9        1.18        6.62      5.26 o
   8  -2   9       10.88        2.88      5.94 o
 -13  -1   9        7.01       -6.11      7.30 o
 -12  -1   9        1.84       -6.79      6.79 o
 -11  -1   9       19.48       12.39      7.63 o
 -10  -1   9       35.30       32.58      8.31 o
  -9  -1   9       13.04       17.81      7.47 o
  -8  -1   9       64.25       50.56      9.33 o
  -7  -1   9       38.42       32.58      8.14 o
  -6  -1   9      195.62      203.94     16.63 o
  -5  -1   9       75.21       70.41     10.35 o
  -4  -1   9       50.50       38.00      8.99 o
  -3  -1   9       63.39       53.95     10.01 o
  -2  -1   9      659.72      658.75     23.33 o
  -1  -1   9      117.32      113.10      6.33 o
   0  -1   9      229.34      222.12     10.92 o
   1  -1   9      121.27      122.80      6.74 o
   2  -1   9      100.88       93.35      6.79 o
   3  -1   9      124.71      123.75      7.08 o
   4  -1   9       17.58       13.39      3.58 o
   5  -1   9       32.23       31.73      6.11 o
   6  -1   9        6.80       10.52      4.92 o
   7  -1   9        3.69        3.39      5.09 o
   8  -1   9       18.76       22.90      6.79 o
 -13   0   9        2.32       -6.28      7.30 o
 -12   0   9       17.14        8.31      7.63 o
 -11   0   9       14.35       13.06      7.47 o
 -10   0   9       14.42        6.11      6.45 o
  -9   0   9        1.55        4.24      6.28 o
  -8   0   9        1.36       -5.09      5.60 o
  -7   0   9       27.43       15.27      6.62 o
  -6   0   9      459.30      463.35     26.64 o
  -5   0   9        1.54        4.75      6.62 o
  -4   0   9       14.57       21.21      7.63 o
  -3   0   9       18.43       16.51      3.08 o
  -2   0   9      519.38      518.38     14.99 o
  -1   0   9        8.51        6.74      2.94 o
   0   0   9      179.34      177.20      7.11 o
   1   0   9      255.57      275.93     10.82 o
   2   0   9       86.49       79.45      5.53 o
   3   0   9        1.66        6.72      3.42 o
   4   0   9        1.55       -0.17      5.09 o
   5   0   9       34.87       39.59      5.85 o
   6   0   9       39.54       38.17      6.45 o
   7   0   9        5.99        7.80      5.26 o
   8   0   9        2.19        3.05      5.43 o
 -13   1   9        6.78        3.22      7.80 o
 -12   1   9        1.92       -6.45      6.45 o
 -11   1   9       19.56       15.78      7.80 o
 -10   1   9       35.59       32.75      8.14 o
  -9   1   9       12.71        9.84      6.79 o
  -8   1   9       62.94       69.05      9.67 o
  -7   1   9       38.78       41.57      8.48 o
  -6   1   9      197.32      209.20     16.12 o
  -5   1   9       76.88       65.15      9.50 o
  -4   1   9       49.27       39.10      3.73 o
  -3   1   9       65.45       68.90      9.20 o
  -2   1   9      650.23      679.86     18.63 o
  -1   1   9      119.14      120.41      6.14 o
   0   1   9      227.58      212.17      7.78 o
   1   1   9      117.39      116.00      5.87 o
   2   1   9       96.35       84.61      5.85 o
   3   1   9      127.25      115.48      6.98 o
   4   1   9       17.42       11.89      3.50 o
   5   1   9       31.92       45.51      9.33 o
   6   1   9        7.33       10.22      3.83 o
   7   1   9        3.60        1.36      4.75 o
   8   1   9       18.67       14.59      6.11 o
 -13   2   9        8.89       10.18      7.97 o
 -12   2   9        3.84        5.60      7.30 o
 -11   2   9       13.99        0.17      6.28 o
 -10   2   9       25.95       18.32      7.80 o
  -9   2   9      146.31      146.59     13.74 o
  -8   2   9       69.60       55.48      9.33 o
  -7   2   9       43.55       36.82      8.31 o
  -6   2   9      216.80      201.73     15.78 o
  -5   2   9       46.03       48.16      7.04 o
  -4   2   9       49.18       46.25      3.95 o
  -3   2   9      187.01      185.55      8.14 o
  -2   2   9      334.97      350.15     11.57 o
  -1   2   9       53.23       56.58      5.75 o
   0   2   9       97.19       94.61      7.12 o
   1   2   9      515.83      536.52     14.91 o
   2   2   9      287.90      310.85     17.24 o
   3   2   9        2.41       -0.41      3.02 o
   4   2   9       23.03       21.29      5.85 o
   5   2   9       17.11       21.71      4.12 o
   6   2   9       33.79       37.53      4.80 o
   7   2   9        1.03       -3.22      4.75 o
   8   2   9       10.50        9.84      5.94 o
 -13   3   9        0.52       -0.85      7.47 o
 -12   3   9       18.69       24.60      8.31 o
 -11   3   9        6.50       11.88      7.80 o
 -10   3   9        7.86        9.33      6.79 o
  -9   3   9       21.72       29.35      7.63 o
  -8   3   9       31.07       37.16      8.14 o
  -7   3   9       84.15       90.43     10.69 o
  -6   3   9       17.98       22.23      6.96 o
  -5   3   9       15.15        6.55      3.73 o
  -4   3   9      294.80      303.21     14.42 o
  -3   3   9      827.77      911.47     29.79 o
  -2   3   9      119.84      128.15      7.97 o
  -1   3   9       54.79       46.86      5.30 o
   0   3   9      184.34      157.67      9.23 o
   1   3   9      168.80      179.55      6.81 o
   2   3   9       61.71       58.39      6.49 o
   3   3   9       94.61       95.78      4.64 o
   4   3   9       61.31       57.90      4.34 o
   5   3   9        7.00        2.77      2.84 o
   6   3   9       10.44       11.50      5.15 o
   7   3   9        0.10       -3.09      3.09 o
 -13   4   9        8.46       -4.41      7.30 o
 -12   4   9        0.21        4.24      7.80 o
 -11   4   9      146.39      122.16     13.06 o
 -10   4   9       91.80       94.33     11.03 o
  -9   4   9      123.60      147.10     13.40 o
  -8   4   9      120.38      117.24     11.71 o
  -7   4   9       42.41       35.97      7.97 o
  -6   4   9       43.95       39.02      8.14 o
  -5   4   9        1.26       -4.67      4.67 o
  -4   4   9      204.26      221.20     10.87 o
  -3   4   9        9.44        6.09      3.91 o
  -2   4   9       39.41       32.49      4.85 o
  -1   4   9      121.38      107.35      5.83 o
   0   4   9      204.90      201.51      8.22 o
   1   4   9       79.68       78.71      5.10 o
   2   4   9       31.31       25.04      2.89 o
   3   4   9       22.20       26.91      3.22 o
   4   4   9        9.56       12.42      3.41 o
   5   4   9        7.31        8.01      2.99 o
   6   4   9        2.81        3.45      3.05 o
   7   4   9       19.12       14.84      3.78 o
 -13   5   9       14.74        4.58      7.97 o
 -12   5   9        9.83       -1.70      7.30 o
 -11   5   9        2.47       -1.02      7.13 o
 -10   5   9       21.00       21.89      7.97 o
  -9   5   9       26.96       24.43      7.47 o
  -8   5   9       16.33       12.39      6.96 o
  -7   5   9       33.83       32.58      8.14 o
  -6   5   9      122.64      137.26     12.89 o
  -5   5   9       45.44       38.02      8.57 o
  -4   5   9      547.03      526.71     19.36 o
  -3   5   9      154.54      169.60     12.39 o
  -2   5   9      330.15      370.60     11.90 o
  -1   5   9      116.65      106.30      6.26 o
   0   5   9       16.03       18.34      4.60 o
   1   5   9       70.07       54.41     10.13 o
   2   5   9      159.38      165.65      8.93 o
   3   5   9       46.01       43.80      6.07 o
   4   5   9        5.77        5.84      2.78 o
   5   5   9       83.41       81.56      5.12 o
   6   5   9        0.88        1.87      3.07 o
   7   5   9        0.21        2.23      3.99 o
 -12   6   9       14.48        8.99      7.80 o
 -11   6   9        8.13       -6.28      6.28 o
 -10   6   9        7.78        6.28      6.96 o
  -9   6   9        8.51        0.68      6.79 o
  -8   6   9        6.70       -0.85      6.28 o
  -7   6   9      110.75       88.23     10.52 o
  -6   6   9       96.77      117.48      7.89 o
  -5   6   9       63.35       80.71      6.57 o
  -4   6   9       25.40       17.08      3.50 o
  -3   6   9      178.76      195.77      8.05 o
  -2   6   9      123.69      140.23      6.84 o
  -1   6   9      113.70      124.42      6.58 o
   0   6   9       15.09        9.49      3.16 o
   1   6   9       15.81       11.04      3.91 o
   2   6   9        3.72        8.40      3.84 o
   3   6   9       66.35       68.36      6.24 o
   4   6   9       22.94       21.62      4.10 o
   5   6   9        2.94        4.50      4.74 o
   6   6   9       30.45       32.57      4.07 o
   7   6   9        9.77       13.29      4.05 o
 -12   7   9        9.51       -1.02      6.96 o
 -11   7   9        6.75       10.69      7.47 o
 -10   7   9       11.47        7.13      7.30 o
  -9   7   9        5.79        3.56      6.79 o
  -8   7   9       59.37       54.97      9.67 o
  -7   7   9       43.96       60.06      8.99 o
  -6   7   9        6.01        4.19      8.48 o
  -5   7   9       41.41       39.79      5.36 o
  -4   7   9       25.72       16.38      3.62 o
  -3   7   9       67.81       67.89      4.96 o
  -2   7   9      120.97      137.14      6.82 o
  -1   7   9       18.02       14.64      3.45 o
   0   7   9       11.45       11.36      3.27 o
   1   7   9       82.20       75.16      6.42 o
   2   7   9       10.16        7.88      4.02 o
   3   7   9       30.38       27.04      4.90 o
   4   7   9        5.30        7.16      4.14 o
   5   7   9       19.38       22.16      3.33 o
   6   7   9       17.85       23.47      4.13 o
   7   7   9        6.68        5.26      4.75 o
 -12   8   9       14.15       26.30      8.99 o
 -11   8   9        0.56       -2.88      6.79 o
 -10   8   9        8.77       -1.53      6.62 o
  -9   8   9        0.27       -5.43      5.43 o
  -8   8   9       52.31       44.11      8.65 o
  -7   8   9        8.33        3.73      6.28 o
  -6   8   9       61.16       75.36      6.50 o
  -5   8   9       16.01       11.54      3.39 o
  -4   8   9       21.55       18.23      3.60 o
  -3   8   9      176.72      176.54      7.70 o
  -2   8   9       37.97       42.05      4.32 o
  -1   8   9       20.30        9.21      3.09 o
   0   8   9       51.03       48.45      5.50 o
   1   8   9       60.45       63.25      6.00 o
   2   8   9       72.50       66.04      6.41 o
   3   8   9       24.53       26.88      5.03 o
   4   8   9       30.05       26.20      5.21 o
   5   8   9       18.88       21.41      9.93 o
   6   8   9       15.38       10.22      5.31 o
 -11   9   9        9.70       15.61      8.65 o
 -10   9   9        3.34       -2.04      6.45 o
  -9   9   9       35.01       44.28      9.67 o
  -8   9   9       59.54       67.36     10.01 o
  -7   9   9       35.06       40.21      8.31 o
  -6   9   9        4.14        6.37      3.86 o
  -5   9   9        6.56        0.56      2.90 o
  -4   9   9       22.81       29.18      3.90 o
  -3   9   9       42.35       52.03      4.60 o
  -2   9   9       26.44       32.10      3.98 o
  -1   9   9       59.19       53.04      5.70 o
   0   9   9       13.85        8.07      4.14 o
   1   9   9       24.22       25.89      4.91 o
   2   9   9       53.04       50.70      5.93 o
   3   9   9        8.21        2.80      4.32 o
   4   9   9       11.64        3.90      4.42 o
   5   9   9        2.44        0.19      4.55 o
   6   9   9        3.19        2.32      5.03 o
 -11  10   9        1.58       -5.26      7.13 o
 -10  10   9        7.48        8.48      7.47 o
  -9  10   9        9.85       15.78      7.63 o
  -8  10   9        8.43       12.89      7.63 o
  -7  10   9        3.44       -0.96      6.36 o
  -6  10   9       13.77        9.21      3.55 o
  -5  10   9        7.48        2.97      3.19 o
  -4  10   9       55.25       51.79      4.70 o
  -3  10   9       37.14       42.46      4.44 o
  -2  10   9       43.94       46.60      8.40 o
  -1  10   9        0.74        1.31      3.71 o
   0  10   9        3.16        5.43      3.96 o
   1  10   9        8.69        4.71      7.13 o
   2  10   9        2.12        2.66      4.26 o
   3  10   9        2.53        0.36      4.15 o
   4  10   9       18.62       20.73      5.27 o
   5  10   9       16.44       19.74      5.55 o
 -10  11   9        0.40       -3.90      7.47 o
  -9  11   9        9.87        6.62      7.47 o
  -8  11   9       21.35       24.06      5.34 o
  -7  11   9       14.90       11.60      3.81 o
  -6  11   9       20.74       30.65      4.27 o
  -5  11   9        6.20        5.54      3.43 o
  -4  11   9       40.49       48.75      4.62 o
  -3  11   9       33.52       42.20      5.94 o
  -2  11   9       16.51       20.70      4.79 o
  -1  11   9       16.47       15.69      6.02 o
   0  11   9        6.35        5.69      4.13 o
   1  11   9        4.63        9.87      5.17 o
   2  11   9       15.88       24.19      5.10 o
   3  11   9       11.85       13.47      4.91 o
   4  11   9        5.38        8.71      4.93 o
   5  11   9       16.71       26.13      8.14 o
  -9  12   9        2.72        4.16      5.07 o
  -8  12   9       10.96       21.69      5.41 o
  -7  12   9        0.60        1.41      4.44 o
  -6  12   9        3.75        0.90      3.54 o
  -5  12   9        2.73       -0.62      3.53 o
  -4  12   9        8.44       10.84      4.52 o
  -3  12   9       17.80       16.45      4.73 o
  -2  12   9        7.17        7.75      8.14 o
  -1  12   9       13.48       14.07      7.30 o
   0  12   9       13.97        9.42      4.56 o
   1  12   9       17.44       20.14      5.34 o
   2  12   9        2.47       -2.15      4.20 o
   3  12   9        7.96       10.48      4.98 o
   4  12   9        7.77       10.22      5.24 o
  -9  13   9        9.08        7.30      7.30 o
  -8  13   9       26.77       42.06      6.38 o
  -7  13   9       18.89       23.01      5.58 o
  -6  13   9       10.86        8.85      7.47 o
  -5  13   9       10.44        2.48      4.31 o
  -4  13   9       23.42       21.91      5.16 o
  -3  13   9        6.26        6.30      4.59 o
  -2  13   9        7.60        8.38      4.61 o
  -1  13   9       24.10       28.76      5.50 o
   0  13   9        7.60        9.19      4.66 o
   1  13   9       10.57       11.31      9.08 o
   2  13   9        0.95       -4.18      4.18 o
   3  13   9       40.16       50.87      6.69 o
  -7  14   9        6.50        0.92      4.80 o
  -6  14   9        0.11       -1.70      6.11 o
  -5  14   9        0.96       -0.51      5.77 o
  -4  14   9       10.46       13.75      5.12 o
  -3  14   9        2.02        2.04      4.43 o
  -2  14   9        0.84        0.65      4.42 o
  -1  14   9        7.41       15.85      5.07 o
   0  14   9       23.49       32.63      5.94 o
   1  14   9        3.61       -0.93      4.49 o
   2  14   9        9.09       18.38      5.54 o
  -6  15   9        8.44       15.10      7.30 o
  -5  15   9        3.50        1.36      6.45 o
  -4  15   9        0.76       -1.53      6.11 o
  -3  15   9        8.20        8.43      4.91 o
  -2  15   9        7.59        6.79      4.92 o
  -1  15   9       17.18       16.43      5.46 o
   0  15   9       18.22       19.23      5.48 o
  -5 -14  10       10.39       15.61      7.30 o
  -4 -14  10        1.16       -0.50      7.21 o
  -3 -14  10        5.50        5.77      6.62 o
  -2 -14  10       51.94       69.22     11.03 o
  -5 -13  10        7.03        8.11     10.10 o
  -4 -13  10       10.78       16.40      6.29 o
  -3 -13  10        1.47        4.92      6.45 o
  -2 -13  10       16.49       19.34      7.13 o
  -1 -13  10        4.74        8.99      6.11 o
   0 -13  10        0.32       -2.38      5.77 o
  -6 -12  10       43.95       47.24      7.31 o
  -5 -12  10       28.18       32.13      6.44 o
  -4 -12  10       44.84       39.44      7.11 o
  -3 -12  10       15.55       29.69      7.80 o
  -2 -12  10        0.51        2.71      5.60 o
  -1 -12  10       11.33       19.17      7.13 o
   0 -12  10        8.00        5.60      6.28 o
   1 -12  10       12.54        5.94      6.62 o
  -7 -11  10        6.79       10.52     10.35 o
  -6 -11  10       52.94       54.94      9.59 o
  -5 -11  10        5.29        6.47      5.13 o
  -4 -11  10       11.76        9.48      5.48 o
  -3 -11  10       25.83       22.74      6.96 o
   0 -11  10       13.13        7.30      6.28 o
   1 -11  10        3.15       -5.43      5.43 o
  -8 -10  10        3.19       -3.90      8.65 o
  -7 -10  10        5.99       -6.79     10.01 o
  -6 -10  10       19.18       17.18      9.42 o
  -5 -10  10       26.32       43.26     12.39 o
  -4 -10  10       24.33       15.61     10.52 o
  -1 -10  10       14.61        0.00      4.75 o
   0 -10  10        3.83        8.99      5.60 o
   1 -10  10       11.55       15.10      6.45 o
   2 -10  10        9.90       17.14      6.79 o
 -11  -9  10        9.72       11.20      7.30 o
 -10  -9  10        2.78       10.69      6.79 o
  -9  -9  10        9.48        8.99      9.33 o
  -8  -9  10       14.67        9.33      9.16 o
  -7  -9  10       26.14       24.43     10.69 o
  -6  -9  10        1.55       -2.38      8.14 o
  -5  -9  10        7.08        1.53      8.99 o
  -4  -9  10        0.45        6.11      9.33 o
  -1  -9  10       23.65       14.76      5.94 o
   0  -9  10       14.78       20.02      6.28 o
   1  -9  10       22.50       33.76      7.13 o
   2  -9  10       20.81       16.97      6.62 o
   3  -9  10        9.72        3.22      6.11 o
   4  -9  10        5.64       10.35      6.96 o
 -11  -8  10        8.45        6.96      5.94 o
 -10  -8  10       34.75       34.44      7.80 o
  -9  -8  10        0.60       17.81      9.16 o
  -8  -8  10       19.56       14.25      9.67 o
  -7  -8  10       40.54       41.23     10.86 o
  -6  -8  10        1.14        0.34      8.14 o
  -5  -8  10       46.68       40.55     11.37 o
  -4  -8  10      121.53      143.20     16.12 o
  -1  -8  10       20.51       20.19      5.77 o
   0  -8  10       31.17       24.77      6.45 o
   1  -8  10       31.60       32.91      6.96 o
   2  -8  10        8.60       14.25      6.11 o
   3  -8  10        9.94        5.77      5.94 o
   4  -8  10        3.88       -2.21      5.77 o
   5  -8  10        4.26       -5.43      5.43 o
 -12  -7  10        4.06       -5.26      5.26 o
 -11  -7  10       17.17       12.22      6.11 o
 -10  -7  10       20.37       18.38      5.30 o
  -9  -7  10       77.63      101.12     13.06 o
  -8  -7  10       12.04       26.47      9.50 o
  -7  -7  10       13.99       24.60      9.67 o
  -6  -7  10        4.41       12.22      9.16 o
  -5  -7  10       10.79        7.97      9.33 o
  -4  -7  10       47.68       18.66     10.35 o
  -1  -7  10        5.12        0.68      4.24 o
   0  -7  10       19.11       19.85      5.94 o
   1  -7  10       30.92       33.42      6.79 o
   2  -7  10       18.48       16.12      6.28 o
   3  -7  10       16.57       11.88      6.11 o
   4  -7  10       26.11       27.99      7.47 o
   5  -7  10        4.59        5.43      6.28 o
 -12  -6  10       11.06       13.57      5.94 o
 -11  -6  10       19.25       14.55      4.78 o
 -10  -6  10       48.51       40.68     12.98 o
  -9  -6  10        5.38        2.90      7.80 o
  -8  -6  10      117.71       82.97     12.22 o
  -7  -6  10       17.49       23.92      9.16 o
  -6  -6  10       20.73       31.73      9.50 o
  -5  -6  10       16.95       22.90     10.01 o
  -4  -6  10       36.76       42.93     10.69 o
  -3  -6  10       89.20       99.42     13.74 o
  -1  -6  10       61.25       52.09      7.13 o
   0  -6  10      111.02      104.68      9.84 o
   1  -6  10       32.60       38.34      6.96 o
   2  -6  10        4.64        4.75      5.09 o
   3  -6  10       35.10       24.43      6.79 o
   4  -6  10       16.32       26.98      6.96 o
   5  -6  10       21.80       33.59      7.97 o
   6  -6  10        2.95        2.71      6.11 o
 -12  -5  10       19.72        7.06      6.02 o
 -11  -5  10       55.02       53.32      5.83 o
 -10  -5  10       37.55       34.60      5.24 o
  -9  -5  10       39.39       37.79      9.08 o
  -8  -5  10        9.45       11.54      8.82 o
  -7  -5  10      111.99       93.82     12.56 o
  -6  -5  10      232.20      288.60     21.55 o
  -5  -5  10      101.67       88.90     13.40 o
  -4  -5  10      157.25      166.95     16.46 o
  -3  -5  10       27.88       25.96     10.35 o
  -1  -5  10       84.12       78.05      7.97 o
   0  -5  10        1.83       -2.21      4.07 o
   1  -5  10        2.36        0.68      4.58 o
   2  -5  10       57.53       49.54      7.63 o
   3  -5  10       34.68       25.45      6.62 o
   4  -5  10        0.93        2.38      4.92 o
   5  -5  10        9.21       10.18      6.45 o
   6  -5  10       14.87        9.50      6.45 o
 -13  -4  10        1.35        9.50      4.41 o
 -12  -4  10       56.76       49.59      5.17 o
 -11  -4  10        4.62        0.30      3.59 o
 -10  -4  10      153.02      146.08     15.10 o
  -9  -4  10       21.33       19.81      4.16 o
  -8  -4  10       83.21       80.91      6.36 o
  -7  -4  10        7.39        3.39      8.14 o
  -6  -4  10       74.55       80.42     12.22 o
  -5  -4  10       53.83       54.80     11.03 o
  -4  -4  10      208.61      219.38     19.17 o
  -3  -4  10       91.92       75.67     12.72 o
  -2  -4  10      113.76      134.71     15.27 o
  -1  -4  10      289.10      288.26     16.12 o
   0  -4  10       12.76       10.86      4.92 o
   1  -4  10       14.64        8.58      3.28 o
   2  -4  10      140.67      143.03     11.54 o
   3  -4  10       20.14       21.21      6.28 o
   4  -4  10       12.17       24.77      6.45 o
   5  -4  10       34.73       34.27      7.30 o
   6  -4  10       11.18       14.59      6.45 o
 -13  -3  10        5.81       -7.80      7.80 o
 -12  -3  10       24.14       12.39      8.48 o
 -11  -3  10        3.91        2.77      3.26 o
 -10  -3  10        8.15       10.59      3.25 o
  -9  -3  10       11.99       10.83      4.24 o
  -8  -3  10       43.93       38.88      4.39 o
  -7  -3  10       12.35        3.23      7.89 o
  -6  -3  10      399.22      426.71     26.47 o
  -5  -3  10       25.74       21.04      9.67 o
  -4  -3  10       76.51       62.78     11.71 o
  -3  -3  10      144.00      132.00     14.93 o
  -2  -3  10      230.16      224.47     19.68 o
   0  -3  10       34.94       26.99      6.11 o
   1  -3  10       83.57       93.72      6.17 o
   2  -3  10       27.67       28.65      4.58 o
   3  -3  10       43.71       44.28      7.13 o
   4  -3  10       11.25        8.31      5.43 o
   5  -3  10       13.82       18.15      6.28 o
   6  -3  10        6.55        9.33      5.77 o
 -13  -2  10        2.16       -7.47      7.47 o
 -12  -2  10       17.24        8.48      8.82 o
 -11  -2  10        9.15        3.39      7.97 o
 -10  -2  10       10.11        0.34      7.13 o
  -9  -2  10       15.34       10.01      7.97 o
  -8  -2  10       34.24       22.06      8.82 o
  -7  -2  10        8.02        1.12      6.19 o
  -6  -2  10       62.01       27.15      9.67 o
  -5  -2  10      213.66      200.03     18.15 o
  -4  -2  10      183.60      159.65     15.78 o
  -3  -2  10      118.56      127.08     14.42 o
  -2  -2  10      273.67      292.84     21.55 o
  -1  -2  10        2.46       -2.39      3.74 o
   0  -2  10       42.35       34.87      4.18 o
   1  -2  10       45.40       31.19      7.80 o
   2  -2  10      113.55      120.93      9.84 o
   3  -2  10        4.50        2.54      3.40 o
   4  -2  10       24.98       12.56      5.60 o
   5  -2  10        2.65       -0.85      4.75 o
   6  -2  10       13.10       10.69      5.60 o
   7  -2  10       13.26       14.76      6.11 o
 -13  -1  10       10.16       -1.87      8.14 o
 -12  -1  10        5.34        3.39      7.63 o
 -11  -1  10       15.68       19.85      8.31 o
 -10  -1  10       14.24       12.05      7.80 o
  -9  -1  10       51.07       53.44     10.18 o
  -8  -1  10       98.91      109.60     12.56 o
  -7  -1  10        1.56       -0.85      6.62 o
  -6  -1  10       32.77       31.39      9.16 o
  -5  -1  10       25.83       28.67      9.16 o
  -4  -1  10      160.99      154.56     15.44 o
  -3  -1  10       13.91        4.92      7.63 o
  -2  -1  10       34.95       21.37      4.86 o
  -1  -1  10      181.76      186.04     10.18 o
   0  -1  10        1.44       -2.57      2.57 o
   1  -1  10      168.76      196.38      8.91 o
   2  -1  10        8.04        8.19      3.40 o
   3  -1  10       19.16       21.60      4.24 o
   4  -1  10        4.01        0.74      3.90 o
   5  -1  10        0.56        1.19      4.75 o
   6  -1  10       12.30        9.33      5.26 o
   7  -1  10       12.49        9.50      5.94 o
 -13   0  10        0.37       -7.47      7.47 o
 -12   0  10        0.44       -6.45      6.45 o
 -11   0  10        2.37       10.69      7.97 o
 -10   0  10        2.46       -4.58      6.62 o
  -9   0  10        0.52        3.56      6.62 o
  -8   0  10       56.69       53.11      9.84 o
  -7   0  10        8.47       15.44      7.47 o
  -6   0  10      164.25      142.35     14.25 o
  -5   0  10      176.97      162.37     15.61 o
  -4   0  10       20.27       25.28      8.65 o
  -3   0  10       76.27      104.51      7.82 o
  -2   0  10        0.92        0.97      3.80 o
  -1   0  10      126.64      110.00      8.03 o
   0   0  10      130.10      112.54      5.84 o
   1   0  10       65.71       62.32      5.05 o
   2   0  10      166.14      194.03     11.11 o
   3   0  10       28.70       20.82      3.83 o
   4   0  10        7.19        3.60      3.39 o
   5   0  10       14.93       15.78      5.60 o
   6   0  10       36.90       35.63      6.96 o
   7   0  10        0.43       -4.75      4.75 o
 -13   1  10       10.04       13.74      8.65 o
 -12   1  10        4.85        1.70      7.30 o
 -11   1  10       15.95       14.42      7.97 o
 -10   1  10       14.06       18.15      7.97 o
  -9   1  10       49.99       72.79     10.52 o
  -8   1  10       98.81       92.47     11.88 o
  -7   1  10        1.57        2.21      6.62 o
  -6   1  10       31.91       22.74      8.14 o
  -5   1  10       26.05       32.75      8.48 o
  -4   1  10      158.79      166.99      9.62 o
  -3   1  10       14.36        7.68      6.02 o
  -2   1  10       35.25       33.44      5.26 o
  -1   1  10      183.60      179.46     10.19 o
   0   1  10        0.99       -3.66      3.66 o
   1   1  10      172.82      184.01      7.64 o
   2   1  10        7.90        8.56      3.34 o
   3   1  10       18.55       13.90      6.02 o
   4   1  10        3.70       -2.51      5.77 o
   5   1  10        0.52       -3.47      3.47 o
   6   1  10       12.23       12.22      5.26 o
   7   1  10       12.72       14.93      6.11 o
 -13   2  10        2.28        7.13      8.31 o
 -12   2  10       17.60       12.22      8.31 o
 -11   2  10        9.68        4.75      7.63 o
 -10   2  10       11.02       12.22      7.30 o
  -9   2  10       15.82       26.47      7.97 o
  -8   2  10       33.17       27.49      8.14 o
  -7   2  10        8.42       -0.34      6.62 o
  -6   2  10       62.42       77.71     10.35 o
  -5   2  10      218.74      230.23     17.48 o
  -4   2  10      179.52      165.87      9.58 o
  -3   2  10      120.88      119.64     10.43 o
  -2   2  10      266.89      277.64     12.97 o
  -1   2  10        2.61       -1.68      3.91 o
   0   2  10       43.27       29.12      8.91 o
   1   2  10       46.98       41.27      3.72 o
   2   2  10      111.97      123.15      6.10 o
   3   2  10        4.45        2.52      2.96 o
   4   2  10       24.25       32.62      6.70 o
   5   2  10        2.53       -2.04      3.47 o
   6   2  10       13.32       17.38      4.48 o
   7   2  10       13.22       10.01      5.77 o
 -13   3  10        5.87        3.39      8.31 o
 -12   3  10       23.41       22.40      8.82 o
 -11   3  10        3.59        3.56      7.63 o
 -10   3  10        8.26        5.09      6.79 o
  -9   3  10       10.87        7.30      7.13 o
  -8   3  10       42.88       48.18      9.16 o
  -7   3  10       11.25       17.48      7.13 o
  -6   3  10      398.88      419.92     25.11 o
  -5   3  10       24.86       13.82      6.11 o
  -4   3  10       75.37       83.70      9.76 o
  -3   3  10      141.02      134.71      8.70 o
  -2   3  10      227.91      232.61     23.84 o
  -1   3  10      160.29      164.13      9.68 o
   0   3  10       36.91       33.50      5.26 o
   1   3  10       84.64       95.60     14.59 o
   2   3  10       27.35       26.13      4.32 o
   3   3  10       45.10       46.33      4.67 o
   4   3  10       10.42       13.72      3.82 o
   5   3  10       14.28        8.22      4.16 o
   6   3  10        6.43        2.13      4.03 o
 -13   4  10        1.21       12.89      8.82 o
 -12   4  10       56.87       60.23     11.03 o
 -11   4  10        4.05       -7.47      7.47 o
 -10   4  10      148.76      164.41     14.93 o
  -9   4  10       21.47       21.55      7.97 o
  -8   4  10       81.19       85.68     11.03 o
  -7   4  10        6.88       14.42      7.30 o
  -6   4  10       73.90       69.05     10.35 o
  -5   4  10       55.82       50.55      6.04 o
  -4   4  10      205.66      220.79     11.21 o
  -3   4  10       93.73       94.02     11.54 o
  -2   4  10      112.85      128.79      8.63 o
  -1   4  10      279.88      289.67     13.09 o
   0   4  10       13.53       10.56      4.12 o
   1   4  10       14.99        9.83      4.52 o
   2   4  10      139.93      151.34     12.56 o
   3   4  10       20.28       27.22      4.41 o
   4   4  10       12.09       14.30      3.77 o
   5   4  10       34.50       30.84      5.01 o
   6   4  10       11.53       17.46     10.94 o
 -12   5  10       18.92       15.78      8.99 o
 -11   5  10       54.94       50.73     10.52 o
 -10   5  10       37.20       23.24      8.82 o
  -9   5  10       38.66       32.75      8.82 o
  -8   5  10        9.77        4.41      6.79 o
  -7   5  10      108.66       99.42     11.37 o
  -6   5  10      238.29      259.25     18.83 o
  -5   5  10      101.60      112.62      8.07 o
  -4   5  10      157.94      163.49      9.59 o
  -3   5  10       29.03       27.02      5.01 o
  -2   5  10      141.22      121.94      8.44 o
  -1   5  10       83.90       73.33      8.57 o
   0   5  10        1.65        0.23      7.30 o
   1   5  10        2.32       -0.22      4.33 o
   2   5  10       57.08       56.15      5.87 o
   3   5  10       34.35       31.38      7.72 o
   4   5  10        0.82        1.48      4.47 o
   5   5  10        9.38        8.82      3.33 o
   6   5  10       14.73       17.59      3.91 o
 -12   6  10       11.15        8.31      8.48 o
 -11   6  10       18.65        5.09      7.80 o
 -10   6  10       48.69       46.49     10.01 o
  -9   6  10        5.30       10.69      7.30 o
  -8   6  10      116.90       83.98     10.86 o
  -7   6  10       18.14       13.57      7.30 o
  -6   6  10       20.41       22.63      7.38 o
  -5   6  10       16.08       17.04      4.71 o
  -4   6  10       37.55       37.00      5.55 o
  -3   6  10       91.38       91.00      9.59 o
  -2   6  10      158.34      141.95      8.99 o
  -1   6  10       63.35       57.66      6.17 o
   0   6  10      111.61      107.77      6.22 o
   1   6  10       31.66       35.89      6.62 o
   2   6  10        5.05        7.12      4.11 o
   3   6  10       35.15       37.61      5.57 o
   4   6  10       16.08       12.16      6.11 o
   5   6  10       21.93       20.93      4.85 o
   6   6  10        2.93        1.72      3.37 o
 -12   7  10        3.89        8.65      8.14 o
 -11   7  10       17.63       31.56      9.50 o
 -10   7  10       20.42       18.83      8.48 o
  -9   7  10       76.83       88.06     11.71 o
  -8   7  10       12.81       13.91      7.30 o
  -7   7  10       13.85       12.22      7.13 o
  -6   7  10        4.59        9.12      4.27 o
  -5   7  10       10.52       11.86      4.61 o
  -4   7  10       46.53       43.72      5.67 o
  -3   7  10      194.41      226.97     15.02 o
  -2   7  10       17.30       13.90      3.64 o
  -1   7  10        5.26        3.21      3.26 o
   0   7  10       18.81       24.86      5.17 o
   1   7  10       31.98       28.31      5.03 o
   2   7  10       18.64       15.92      4.62 o
   3   7  10       16.06       20.69      5.03 o
   4   7  10       25.43       30.24      5.58 o
   5   7  10        4.57        8.80      5.19 o
 -11   8  10        8.22       -4.58      7.13 o
 -10   8  10       34.45       42.25      9.67 o
  -9   8  10        0.61        0.85      7.13 o
  -8   8  10       18.89       23.75      7.97 o
  -7   8  10       39.19       24.94      7.97 o
  -6   8  10        1.17       -3.65      3.65 o
  -5   8  10       47.68       56.85      6.21 o
  -4   8  10      120.13      129.29      8.64 o
  -3   8  10        4.93        4.68      3.38 o
  -2   8  10       55.74       65.61      5.73 o
  -1   8  10       20.61       13.36      4.50 o
   0   8  10       31.11       29.25      5.43 o
   1   8  10       32.87       29.01      5.28 o
   2   8  10        8.07       15.33      4.85 o
   3   8  10       10.04       12.76      8.31 o
   4   8  10        4.07       -4.56      4.56 o
   5   8  10        4.11        6.69      5.77 o
 -11   9  10        9.82        8.65      7.97 o
 -10   9  10        2.67        4.41      7.47 o
  -9   9  10        9.39        7.63      7.30 o
  -8   9  10       14.87       24.77      8.14 o
  -7   9  10       26.10       22.57      7.97 o
  -6   9  10        1.61        3.56      4.41 o
  -5   9  10        7.23        5.95      4.43 o
  -4   9  10        0.60       -0.94      3.26 o
  -3   9  10       57.04       54.94      4.90 o
  -2   9  10        5.88        5.70      4.19 o
  -1   9  10       23.30       28.57      5.15 o
   0   9  10       15.35       20.87      4.98 o
   1   9  10       21.86       26.90      5.24 o
   2   9  10       21.04       16.86      4.98 o
   3   9  10        9.79        7.97      4.91 o
   4   9  10        5.60       12.35      5.22 o
   5   9  10       10.44       13.57      7.63 o
 -10  10  10       27.69       19.85      8.99 o
  -9  10  10       30.30       32.75      9.50 o
  -8  10  10        3.05       -2.38      7.13 o
  -7  10  10        5.67        2.80      4.59 o
  -6  10  10       19.04       18.57      7.63 o
  -5  10  10       26.96       30.70      4.53 o
  -4  10  10       23.84       22.57      4.18 o
  -3  10  10       15.61       17.30      4.74 o
  -2  10  10       31.94       38.44     12.30 o
  -1  10  10       14.13       16.95      5.51 o
   0  10  10        3.86        3.61      4.41 o
   1  10  10       11.54       22.09      5.15 o
   2  10  10        9.86       12.55      4.86 o
   3  10  10        2.43       -4.18      4.18 o
   4  10  10        1.39       -4.50      4.50 o
  -9  11  10        6.20        6.45      7.97 o
  -8  11  10        2.87        2.21      7.80 o
  -7  11  10        6.64        7.28      5.51 o
  -6  11  10       53.45       69.95      6.59 o
  -5  11  10        5.02        3.58      3.67 o
  -4  11  10       12.00       21.89      4.21 o
  -3  11  10       25.94       25.05      5.40 o
  -2  11  10       19.58       18.28      5.03 o
  -1  11  10       21.86       11.41      4.64 o
   0  11  10       13.15       14.50      4.78 o
   1  11  10        2.97       -1.13      5.60 o
   2  11  10        7.22        7.31      4.74 o
   3  11  10       13.65       12.84      5.43 o
  -9  12  10        2.24       -1.19      7.63 o
  -8  12  10        0.38       -5.77      7.13 o
  -7  12  10        7.11        6.27      5.14 o
  -6  12  10       43.64       57.74      5.55 o
  -5  12  10       28.68       29.76      4.63 o
  -4  12  10       44.49       57.48      6.71 o
  -3  12  10       15.69       20.99      5.24 o
  -2  12  10        0.62       -4.11      4.11 o
  -1  12  10       11.88        8.14      9.16 o
   0  12  10        8.13        7.88      4.83 o
   1  12  10       12.59       18.61      5.24 o
   2  12  10       15.27       17.02      5.43 o
  -8  13  10        5.32        2.88      6.79 o
  -7  13  10        1.12        6.92      5.34 o
  -6  13  10       24.21       33.93      8.14 o
  -5  13  10        6.96       14.37      5.57 o
  -4  13  10       10.67        8.17      4.98 o
  -3  13  10        1.49        0.53      6.19 o
  -2  13  10       16.58       22.62      5.53 o
  -1  13  10        4.78       -0.36      4.83 o
   0  13  10        0.34        8.65      5.14 o
   1  13  10       12.09       15.15      5.62 o
  -6  14  10        8.47        7.47      7.30 o
  -5  14  10       10.32        4.92      6.96 o
  -4  14  10        1.15       -4.80      4.80 o
  -3  14  10        5.62        3.44      5.12 o
  -2  14  10       51.17       61.40      7.22 o
  -1  14  10       30.62       38.80      6.47 o
   0  14  10        3.28       -1.87      6.11 o
  -6 -13  11        6.50       -0.17     12.22 o
  -5 -13  11       13.65       17.56      6.58 o
  -4 -13  11        8.43       10.08      6.20 o
  -3 -13  11        2.32        9.67      7.13 o
  -7 -12  11       24.72       16.97     12.72 o
  -6 -12  11       54.28       53.95     14.76 o
  -5 -12  11        0.95       -0.93      5.09 o
  -4 -12  11       12.77       13.53     12.72 o
  -3 -12  11        2.05        8.14      6.45 o
  -2 -12  11       25.64       26.13      8.31 o
  -1 -12  11        5.92       -1.36      6.11 o
   0 -12  11       14.66       27.15      8.14 o
  -7 -11  11       12.53       22.74     12.05 o
  -6 -11  11       38.00       43.98      7.19 o
  -5 -11  11        7.60        3.91      5.63 o
  -4 -11  11       18.99        6.96     11.54 o
   0 -11  11        4.50        2.04      5.77 o
   1 -11  11        1.68       -0.85      6.11 o
  -8 -10  11        5.76       -3.56     10.52 o
  -7 -10  11        4.93        1.02     10.52 o
  -6 -10  11       16.69        8.68      6.19 o
  -5 -10  11        0.42        5.09     11.03 o
  -4 -10  11        9.46       19.68     11.37 o
   0 -10  11        0.81       -4.41      5.60 o
   1 -10  11       12.10       16.12      6.79 o
   2 -10  11       22.01       19.85      7.63 o
   3 -10  11       13.11       18.83      8.14 o
 -10  -9  11       38.79       43.94      8.82 o
  -9  -9  11        3.37       -9.16      9.16 o
  -8  -9  11        5.23        6.45     10.52 o
  -7  -9  11       39.01       19.34     12.39 o
  -6  -9  11       10.39        7.97     10.35 o
  -5  -9  11        5.06       -5.43      9.33 o
  -4  -9  11       23.93        7.97     10.35 o
   0  -9  11        2.14        6.79      5.60 o
   1  -9  11        4.76        1.02      5.43 o
   2  -9  11        4.91       13.91      6.79 o
   3  -9  11       19.41       27.99      7.97 o
 -11  -8  11       10.26        6.45      6.11 o
 -10  -8  11        1.36       -0.16      5.60 o
  -9  -8  11        4.05       -3.90      9.50 o
  -8  -8  11       11.21        7.13      9.50 o
  -7  -8  11       10.84       11.54     10.18 o
  -6  -8  11        6.30        3.90      9.50 o
  -5  -8  11       34.49       51.58     12.56 o
  -4  -8  11        9.30        4.75      9.67 o
  -3  -8  11        5.20        6.11     10.35 o
   0  -8  11        1.39       -4.58      5.09 o
   1  -8  11       27.44       28.67      6.96 o
   2  -8  11       11.38       23.07      6.96 o
   3  -8  11        6.03        7.63      6.45 o
   4  -8  11       16.93       22.57      7.80 o
 -11  -7  11       14.56       18.71      5.52 o
 -10  -7  11        9.12        8.53      4.98 o
  -9  -7  11       35.23       38.68     11.37 o
  -8  -7  11       39.67       30.03     10.35 o
  -7  -7  11       14.86       10.69      9.50 o
  -6  -7  11        2.72       15.27     10.35 o
  -5  -7  11       20.78       13.06     10.52 o
  -4  -7  11       18.80       16.29     11.03 o
  -3  -7  11        6.60       -0.51      9.67 o
   0  -7  11        2.16       -3.22      4.92 o
   1  -7  11       49.63       55.65      8.31 o
   2  -7  11        8.91        7.63      5.60 o
   3  -7  11       14.05       13.57      6.62 o
   4  -7  11        4.09       -1.19      5.77 o
 -12  -6  11        6.50        7.13      5.26 o
 -11  -6  11       11.22        6.88      4.54 o
 -10  -6  11        3.25       -0.52      4.41 o
  -9  -6  11       86.45      104.46      9.42 o
  -8  -6  11       26.62       45.81     11.03 o
  -7  -6  11       20.69       24.60     10.35 o
  -6  -6  11       95.24      100.10     14.59 o
  -5  -6  11      145.42      127.08     16.12 o
  -4  -6  11       10.94       21.04     10.01 o
  -3  -6  11       32.97       22.74     10.52 o
   0  -6  11       12.44       14.76      5.77 o
   1  -6  11        4.89        8.31      5.60 o
   2  -6  11       26.70       33.25      7.13 o
   3  -6  11        2.32       -5.09      5.09 o
   4  -6  11       33.17       34.61      8.14 o
   5  -6  11       17.65       23.24      8.14 o
 -12  -5  11        3.52        2.06      3.97 o
 -11  -5  11        8.54       11.90      4.23 o
 -10  -5  11       12.15       18.03      4.73 o
  -9  -5  11       48.39       52.50      9.25 o
  -8  -5  11       13.42        7.97      8.65 o
  -7  -5  11       88.18       78.72     13.06 o
  -6  -5  11       47.41       19.17     10.52 o
  -5  -5  11       30.96       22.23     10.18 o
  -4  -5  11       11.63       16.12      9.33 o
  -3  -5  11        0.31       -8.31      8.31 o
  -2  -5  11        1.12       -5.94      8.48 o
   0  -5  11       37.34       50.22      7.13 o
   1  -5  11        2.33       -4.41      4.41 o
   2  -5  11       34.55       40.72      7.30 o
   3  -5  11       10.53        6.79      5.94 o
   4  -5  11       34.79       51.24      8.65 o
   5  -5  11        2.61        8.14      6.28 o
 -12  -4  11       29.18       35.29     10.52 o
 -11  -4  11       21.98       20.26      5.01 o
 -10  -4  11       40.74       35.42      9.50 o
  -9  -4  11        0.25       -3.25      3.25 o
  -8  -4  11       15.04       18.67      4.39 o
  -7  -4  11        9.43        0.85      8.65 o
  -6  -4  11       78.47       78.89     13.06 o
  -5  -4  11      285.55      289.79     22.57 o
  -4  -4  11       16.28       23.92     10.35 o
  -3  -4  11      121.33      141.50     15.78 o
  -2  -4  11       92.62      102.14     14.25 o
   0  -4  11       46.39       52.26      7.13 o
   1  -4  11        2.71        3.24      3.33 o
   2  -4  11       42.58       29.86      6.62 o
   3  -4  11        1.42        0.51      5.09 o
   4  -4  11       53.85       66.17      9.16 o
   5  -4  11       15.45       18.32      6.79 o
 -12  -3  11        1.27        2.54      8.82 o
 -11  -3  11       23.93       25.96     10.18 o
 -10  -3  11       17.93       13.06      8.82 o
  -9  -3  11       13.16        7.71      3.12 o
  -8  -3  11      102.50      101.12     13.57 o
  -7  -3  11       11.01        4.17      5.17 o
  -6  -3  11       35.69       26.81     10.18 o
  -5  -3  11      112.14      103.83     14.25 o
  -4  -3  11      182.80      204.11     18.66 o
  -3  -3  11       28.10       15.27     10.01 o
  -2  -3  11      150.46      132.68     16.46 o
  -1  -3  11        0.99       -0.68      8.48 o
   0  -3  11       32.76       34.27      4.37 o
   1  -3  11       47.47       58.77      5.22 o
   2  -3  11       28.85       29.18      4.55 o
   3  -3  11        4.62        3.90      4.92 o
   4  -3  11        5.96        5.77      5.60 o
   5  -3  11        1.46       11.03      6.11 o
 -12  -2  11       39.46       29.86      9.84 o
 -11  -2  11       62.32       60.57     11.37 o
 -10  -2  11       29.33       18.49      8.99 o
  -9  -2  11        7.07        5.43      7.47 o
  -8  -2  11       45.66       54.63     10.86 o
  -7  -2  11       32.88       29.35     10.01 o
  -6  -2  11       20.69       19.64      8.40 o
  -5  -2  11       60.15       64.98     12.22 o
  -4  -2  11       27.69        9.33      9.16 o
  -3  -2  11       34.54       38.34     10.69 o
  -2  -2  11       82.45       68.37     12.56 o
  -1  -2  11       92.38       96.27      7.85 o
   0  -2  11       61.01       60.36      9.25 o
   1  -2  11       10.45        4.91      4.41 o
   2  -2  11       22.42       24.73      4.25 o
   3  -2  11       33.18       33.59      6.79 o
   4  -2  11        4.83       -0.51      5.09 o
   5  -2  11        4.89        5.94      6.11 o
 -12  -1  11        1.56       -7.47      7.47 o
 -11  -1  11       29.98       31.73     10.01 o
 -10  -1  11       12.76       12.56      8.65 o
  -9  -1  11        8.62        6.11      7.97 o
  -8  -1  11        5.09       -1.70      6.45 o
  -7  -1  11        5.77       -1.70      7.80 o
  -6  -1  11       11.29       -3.73      6.79 o
  -5  -1  11       19.23        9.16      7.97 o
  -4  -1  11       66.91       61.08     11.54 o
  -3  -1  11       41.09       26.81     10.18 o
  -2  -1  11      236.21      231.10     12.19 o
  -1  -1  11       67.91       60.76      6.62 o
   0  -1  11       84.17       88.95      5.54 o
   1  -1  11       29.79       32.80      4.36 o
   2  -1  11       45.12       46.03      8.74 o
   3  -1  11       50.42       51.72      5.36 o
   4  -1  11       17.60       18.83      6.11 o
   5  -1  11        1.44       -4.92      4.92 o
   6  -1  11        4.47        6.11      6.28 o
 -12   0  11        1.69        1.87      8.14 o
 -11   0  11        3.55       -7.47      7.47 o
 -10   0  11        9.95        1.87      7.97 o
  -9   0  11       16.95       21.04      8.82 o
  -8   0  11        5.88       -0.68      6.62 o
  -7   0  11       48.51       34.27      9.67 o
  -6   0  11        1.21       10.52      7.63 o
  -5   0  11      187.53      227.69     18.83 o
  -4   0  11       10.69        3.90      7.63 o
  -3   0  11       35.54       36.96      5.80 o
  -2   0  11      414.55      430.27     17.63 o
  -1   0  11        1.99        1.84      4.26 o
   0   0  11      181.77      177.68     10.64 o
   1   0  11        4.38        2.54      2.89 o
   2   0  11       56.81       65.02      8.40 o
   3   0  11        6.10        6.81      3.73 o
   4   0  11        7.71        6.33      3.95 o
   5   0  11        5.36       11.20      5.77 o
   6   0  11        8.07        8.82      6.28 o
 -12   1  11        1.60       -7.47      7.47 o
 -11   1  11       29.89       31.22      9.67 o
 -10   1  11       12.12        7.63      7.80 o
  -9   1  11        8.50        8.82      7.63 o
  -8   1  11        5.53        6.62      7.63 o
  -7   1  11        6.14        4.58      7.13 o
  -6   1  11       11.21       11.71      7.80 o
  -5   1  11       21.28       26.47      8.99 o
  -4   1  11       67.30       58.90      6.56 o
  -3   1  11       41.67       37.96      5.94 o
  -2   1  11      237.22      244.00     12.43 o
  -1   1  11       69.50       80.41     10.01 o
   0   1  11       83.81       86.88     10.10 o
   1   1  11       30.67       32.61      4.99 o
   2   1  11       45.91       49.44      4.41 o
   3   1  11       50.40       48.18      4.63 o
   4   1  11       17.23       10.30      4.11 o
   5   1  11        1.59       -2.88      4.75 o
   6   1  11        4.48       -0.68      5.60 o
 -12   2  11       39.07       25.79      9.84 o
 -11   2  11       62.65       70.24     11.54 o
 -10   2  11       28.87       31.56      9.50 o
  -9   2  11        7.41       -2.38      6.96 o
  -8   2  11       44.90       35.80      9.50 o
  -7   2  11       33.57       22.74      8.48 o
  -6   2  11       20.28       29.35      8.65 o
  -5   2  11       59.05       66.68     11.37 o
  -4   2  11       29.06       31.80      5.66 o
  -3   2  11       36.95       31.29      5.77 o
  -2   2  11       80.99       83.25      7.45 o
  -1   2  11       91.36       93.28      7.86 o
   0   2  11       59.20       74.93      7.09 o
   1   2  11       10.68        5.42      4.52 o
   2   2  11       22.06       22.44      3.51 o
   3   2  11       34.11       30.88      4.46 o
   4   2  11        5.14        1.94      3.66 o
   5   2  11        4.63        4.38      4.16 o
 -12   3  11        1.24       16.80      9.50 o
 -11   3  11       24.05       29.69      9.67 o
 -10   3  11       17.26       18.49      8.48 o
  -9   3  11       13.38        5.09      7.30 o
  -8   3  11      103.12      106.21     12.72 o
  -7   3  11       10.04        6.62      7.13 o
  -6   3  11       35.93       37.33      8.99 o
  -5   3  11      115.39      121.78      8.67 o
  -4   3  11      181.16      171.43     15.95 o
  -3   3  11       27.78       12.57      5.34 o
  -2   3  11      152.59      176.51     10.34 o
  -1   3  11        0.78        2.04      4.39 o
   0   3  11       31.83       39.32      5.79 o
   1   3  11       49.70       54.22      6.45 o
   2   3  11       29.15       29.35      3.90 o
   3   3  11        4.52        2.76      3.18 o
   4   3  11        5.97        5.51      3.73 o
   5   3  11        1.50        2.78      3.89 o
 -12   4  11       29.57       40.21     10.52 o
 -11   4  11       22.47       10.86      8.82 o
 -10   4  11       40.86       55.99     10.18 o
  -9   4  11        0.29        2.04      7.30 o
  -8   4  11       15.18       25.79      8.65 o
  -7   4  11        9.77       13.74      7.97 o
  -6   4  11       76.21       71.26     11.20 o
  -5   4  11      285.51      271.34     13.24 o
  -4   4  11       15.81       24.52      5.30 o
  -3   4  11      123.69      122.61      8.89 o
  -2   4  11       94.86       90.88     12.72 o
  -1   4  11       18.70       20.55      5.14 o
   0   4  11       45.96       42.79      5.85 o
   1   4  11        2.84        0.32      4.44 o
   2   4  11       42.01       35.97      7.97 o
   3   4  11        1.51       -1.51      2.92 o
   4   4  11       54.20       65.80      5.65 o
   5   4  11       14.77       20.30      4.52 o
 -12   5  11        3.47       -3.22      8.14 o
 -11   5  11        8.79        2.21      8.31 o
 -10   5  11       12.16       14.93      8.31 o
  -9   5  11       48.85       51.58     10.18 o
  -8   5  11       12.72       21.55      8.31 o
  -7   5  11       86.47       94.67     11.88 o
  -6   5  11       47.53       41.91      9.50 o
  -5   5  11       29.95       29.89      5.67 o
  -4   5  11       10.76        7.03      6.19 o
  -3   5  11        0.33       -0.87      4.06 o
  -2   5  11        1.12        0.37      4.20 o
  -1   5  11       27.96       22.47      5.29 o
   0   5  11       37.57       41.18     12.72 o
   1   5  11        1.80        8.82      6.11 o
   2   5  11       34.13       27.83      7.80 o
   3   5  11       10.45       20.36      7.30 o
   4   5  11       34.36       44.28      9.16 o
   5   5  11        2.58        1.22      3.64 o
 -11   6  11       10.96        7.30      7.97 o
 -10   6  11        3.24       -5.26      7.30 o
  -9   6  11       85.03       94.50     12.22 o
  -8   6  11       25.93        9.16      8.14 o
  -7   6  11       20.60       24.26      8.82 o
  -6   6  11       96.23       94.31      7.84 o
  -5   6  11      144.15      149.17      9.56 o
  -4   6  11       10.26       12.23      5.68 o
  -3   6  11       33.00       32.56      5.67 o
  -2   6  11       24.37       22.47      5.15 o
  -1   6  11       42.24       39.88      5.85 o
   0   6  11       12.56       18.66      6.96 o
   1   6  11        4.75       11.20      6.45 o
   2   6  11       26.91       27.15      8.14 o
   3   6  11        2.45        1.36      6.45 o
   4   6  11       33.46       40.21      9.16 o
   5   6  11       17.99       30.11      7.72 o
 -11   7  11       14.48       21.89      9.16 o
 -10   7  11        8.57        4.07      7.97 o
  -9   7  11       35.75       42.93      9.67 o
  -8   7  11       39.90       51.58      9.84 o
  -7   7  11       14.25        0.34      6.79 o
  -6   7  11        2.82        2.46      4.52 o
  -5   7  11       21.55       19.13      9.59 o
  -4   7  11       17.98       19.90      6.96 o
  -3   7  11        6.59        2.56      4.43 o
  -2   7  11       69.00       92.53      7.61 o
  -1   7  11        4.64       11.37      6.28 o
   0   7  11        1.94        3.22      6.11 o
   1   7  11       48.71       48.02      9.16 o
   2   7  11        8.57        3.93      4.49 o
   3   7  11       14.14       10.14      5.03 o
   4   7  11        4.06        8.20      5.15 o
 -11   8  11       10.24       15.61      8.99 o
 -10   8  11        1.26        0.51      7.80 o
  -9   8  11        4.02       -3.39      7.13 o
  -8   8  11       11.38       11.71      7.97 o
  -7   8  11       11.29       12.39      7.13 o
  -6   8  11        6.70        8.03      4.74 o
  -5   8  11       34.62       41.99      6.04 o
  -4   8  11        9.63        6.28      4.61 o
  -3   8  11        5.43        5.66      4.55 o
  -2   8  11        7.16        5.26      6.11 o
  -1   8  11       22.90       30.71      7.47 o
   0   8  11        1.21        3.58      5.51 o
   1   8  11       27.14       24.01      7.63 o
   2   8  11       11.15       12.52      5.10 o
   3   8  11        5.69        1.93      4.86 o
   4   8  11       16.81       20.59      6.04 o
 -10   9  11       38.24       50.73     11.03 o
  -9   9  11        3.25       -2.54      7.47 o
  -8   9  11        5.26       -2.21      6.79 o
  -7   9  11       38.99       53.11     10.01 o
  -6   9  11       10.19        7.16      4.79 o
  -5   9  11        5.50        4.59      4.79 o
  -4   9  11       23.31       23.65      5.51 o
  -3   9  11       33.52       40.70      9.50 o
  -2   9  11       31.89       37.53      5.82 o
  -1   9  11        6.48        6.74      4.74 o
   0   9  11        2.02       -1.66      4.25 o
   1   9  11        4.78       -0.92      4.43 o
   2   9  11        4.99        2.03      4.61 o
   3   9  11       19.16       20.00      5.82 o
  -9  10  11        8.62       10.69      8.65 o
  -8  10  11        5.64        2.88      7.47 o
  -7  10  11        5.14        4.60      5.03 o
  -6  10  11       16.15        6.55      4.98 o
  -5  10  11        0.49       -2.16      4.41 o
  -4  10  11        9.34       -2.88      4.68 o
  -3  10  11        3.26        9.63      6.11 o
  -2  10  11        3.54        3.91      5.51 o
  -1  10  11        7.88        5.43      4.80 o
   0  10  11        0.83        1.23      4.75 o
   1  10  11       12.08       17.36      5.46 o
   2  10  11       22.04       29.07      6.05 o
   3  10  11       12.68       17.81      8.31 o
  -8  11  11        4.94        5.60      8.31 o
  -7  11  11       12.77        8.46      5.57 o
  -6  11  11       37.85       42.61      6.60 o
  -5  11  11        7.52        7.24      5.02 o
  -4  11  11       19.14       26.79      5.88 o
  -3  11  11        4.55        7.16      6.45 o
  -2  11  11        2.52        3.44      4.86 o
  -1  11  11        3.68       -0.75      4.52 o
   0  11  11        4.46        7.39      6.28 o
   1  11  11        1.57       -4.61      4.61 o
   2  11  11       23.13       39.65      6.83 o
  -7  12  11       25.04       29.69      9.50 o
  -6  12  11       53.92       63.80      6.10 o
  -5  12  11        0.95       -1.16      4.86 o
  -4  12  11       12.70       14.00      5.63 o
  -3  12  11        2.21       -2.75      4.78 o
  -2  12  11       25.85       29.24      5.94 o
  -1  12  11        5.82        0.98      5.34 o
   0  12  11       14.67       24.13      5.85 o
   1  12  11        7.16        2.88      6.96 o
  -6  13  11        6.39       13.15      6.11 o
  -5  13  11       13.67        6.63      5.46 o
  -4  13  11        8.48       11.98      5.55 o
  -3  13  11        2.31       -0.31      5.00 o
  -2  13  11       18.38       28.04      6.16 o
  -1  13  11       10.51        9.98      5.62 o
  -5 -12  12        1.21       -1.12      6.62 o
  -4 -12  12        7.87        3.20      8.06 o
  -7 -11  12       14.07       13.06     12.72 o
  -6 -11  12        6.47       -0.51     12.39 o
  -5 -11  12        0.90       -3.34      5.30 o
  -4 -11  12        5.37        7.97     12.22 o
  -3 -11  12        0.87       26.98     13.57 o
   0 -11  12        6.56       16.12      7.63 o
  -8 -10  12        5.74        7.97     11.03 o
  -7 -10  12       29.29       35.63     13.57 o
  -6 -10  12       11.21       11.20     12.39 o
  -5 -10  12       12.95       15.44     12.05 o
  -4 -10  12       19.82       -5.60     11.37 o
  -3 -10  12       11.73        9.67     12.72 o
   0 -10  12        5.19        1.02      5.94 o
   1 -10  12        7.72        9.16      7.30 o
  -9  -9  12        3.14       -2.38     11.20 o
  -8  -9  12        3.54       -7.30     10.86 o
  -7  -9  12       11.36       12.05     12.05 o
  -6  -9  12        3.34       -5.26     11.20 o
  -5  -9  12        2.40        1.36     10.86 o
  -4  -9  12       12.79        8.31     11.37 o
  -3  -9  12        2.31        3.73     10.69 o
   0  -9  12        4.75        5.43      6.11 o
   1  -9  12        7.10        9.33      6.79 o
   2  -9  12        0.11       -1.36      6.11 o
 -10  -8  12        2.37        8.21      5.30 o
  -9  -8  12        6.17       -1.36     10.86 o
  -8  -8  12       22.22       50.05     13.06 o
  -7  -8  12       26.75        8.48     11.20 o
  -6  -8  12       22.84        2.88     10.86 o
  -5  -8  12       13.05       33.42     12.39 o
  -4  -8  12       33.78       56.50     13.57 o
  -3  -8  12        5.06       11.20     11.37 o
   0  -8  12        2.01        1.19      5.43 o
   1  -8  12       11.37       10.35      6.79 o
   2  -8  12       30.05       42.93      8.65 o
 -10  -7  12        5.64        7.83      7.13 o
  -9  -7  12       20.18       17.25     11.96 o
  -8  -7  12       24.53       16.97     11.03 o
  -7  -7  12       17.54       14.59     11.03 o
  -6  -7  12        8.62        7.47     10.35 o
  -5  -7  12        1.48       -5.43      9.84 o
  -4  -7  12        4.28       12.39     10.69 o
  -3  -7  12        1.56       -8.65      8.65 o
  -2  -7  12       13.03       28.16     11.88 o
   0  -7  12        0.31        3.22      5.60 o
   1  -7  12       14.06        3.39      5.77 o
   2  -7  12       12.19       26.64      7.30 o
   3  -7  12        7.99        6.28      6.79 o
 -11  -6  12        7.64       10.67      4.52 o
 -10  -6  12        8.75        7.85      4.60 o
  -9  -6  12        3.88        7.80      5.09 o
  -8  -6  12        9.04       -6.28      8.82 o
  -7  -6  12       40.70       43.26     12.39 o
  -6  -6  12        0.82        7.30     10.35 o
  -5  -6  12       30.58       34.10     12.05 o
  -4  -6  12       11.63       -2.21      8.99 o
  -3  -6  12       19.22       -1.53      9.50 o
  -2  -6  12       34.03       49.54     13.06 o
   0  -6  12       15.52        7.30      5.60 o
   1  -6  12       37.18       49.88      7.97 o
   2  -6  12        7.36        5.26      5.77 o
   3  -6  12        2.43       -3.39      5.77 o
 -11  -5  12       13.04        9.60      4.04 o
 -10  -5  12       19.49       13.77      4.40 o
  -9  -5  12        8.37        4.24      4.10 o
  -8  -5  12       56.60       59.12      6.22 o
  -7  -5  12       33.76       15.27     10.35 o
  -6  -5  12       28.12       32.75     11.37 o
  -5  -5  12       56.47       51.41     12.89 o
  -4  -5  12        3.10        1.53      9.50 o
  -3  -5  12       48.77       50.56     12.39 o
  -2  -5  12       19.73       13.23     10.01 o
   0  -5  12       30.91       30.20      6.45 o
   1  -5  12       17.31       18.66      6.11 o
   2  -5  12       10.05        7.30      5.77 o
   3  -5  12       17.92       16.46      6.96 o
   4  -5  12       12.05       12.39      6.96 o
 -11  -4  12        6.34       29.01     10.52 o
 -10  -4  12       28.69       31.05     11.20 o
  -9  -4  12        4.83        5.85      3.59 o
  -8  -4  12       26.57       22.67      7.63 o
  -7  -4  12       23.19       27.99     10.35 o
  -6  -4  12        3.71       15.10     10.18 o
  -5  -4  12      233.29      265.86     22.90 o
  -4  -4  12      121.89       88.73     14.76 o
  -3  -4  12       21.27        7.30      9.67 o
  -2  -4  12       30.12       34.61     11.54 o
  -1  -4  12        8.49        4.58     10.52 o
   0  -4  12        5.22        4.41      4.92 o
   1  -4  12       12.39        2.88      5.09 o
   2  -4  12        7.83        1.87      5.43 o
   3  -4  12        2.17       -4.07      5.09 o
   4  -4  12        5.40        6.96      6.28 o
 -12  -3  12        0.85       -5.94      8.65 o
 -11  -3  12       12.09       25.79     10.35 o
 -10  -3  12       11.36       19.00     10.01 o
  -9  -3  12       16.27       20.36     10.01 o
  -8  -3  12       12.61       15.44      9.50 o
  -7  -3  12       19.86       16.29      3.80 o
  -6  -3  12      159.26      147.78     17.65 o
  -5  -3  12       72.82       60.57     13.40 o
  -4  -3  12        3.89        7.13      9.50 o
  -3  -3  12       26.61       41.06     11.54 o
  -2  -3  12        4.89       -2.71      8.65 o
  -1  -3  12       16.82       14.25     10.35 o
   0  -3  12       53.62       49.64      6.72 o
   1  -3  12       23.43       17.71      4.25 o
   2  -3  12       12.38       13.91      5.77 o
   3  -3  12        9.45        9.84      5.94 o
   4  -3  12       45.61       51.24      8.99 o
 -12  -2  12        8.51        2.04      9.33 o
 -11  -2  12       26.57       23.92     10.35 o
 -10  -2  12       11.45       17.98     10.01 o
  -9  -2  12       15.70       10.01      9.67 o
  -8  -2  12       83.07       84.15     13.40 o
  -7  -2  12       15.80       15.78      9.67 o
  -6  -2  12       53.78       38.00     11.37 o
  -5  -2  12       36.53       57.35     12.05 o
  -4  -2  12       15.81       12.22     10.18 o
  -3  -2  12       19.66       11.88      9.84 o
  -2  -2  12      149.11      165.93     17.31 o
  -1  -2  12       50.19       43.41      6.42 o
   0  -2  12        0.15       -1.64      4.37 o
   1  -2  12        3.59        3.70      3.45 o
   2  -2  12       21.42       32.45      4.85 o
   3  -2  12        8.74       11.37      5.60 o
   4  -2  12        2.82       -1.19      5.26 o
 -12  -1  12        3.66        0.34      8.82 o
 -11  -1  12       12.58       23.92     10.18 o
 -10  -1  12       52.56       56.16     11.88 o
  -9  -1  12       21.86       22.23      9.84 o
  -8  -1  12        8.11       14.93      9.16 o
  -7  -1  12       10.78       -4.24      8.31 o
  -6  -1  12       86.65       77.03     12.72 o
  -5  -1  12        5.63        9.84      9.16 o
  -4  -1  12      169.17      178.49     18.32 o
  -3  -1  12      112.13      100.10     15.10 o
  -2  -1  12       12.67        9.17      5.05 o
  -1  -1  12       13.02        6.51      7.72 o
   0  -1  12       33.07       29.94      5.94 o
   1  -1  12        4.81        2.10      3.13 o
   2  -1  12       62.12       71.54     12.39 o
   3  -1  12       13.18       18.15      5.94 o
   4  -1  12       16.17       20.02      6.45 o
 -12   0  12        0.47       -4.58      8.65 o
 -11   0  12        6.50       -5.43      8.82 o
 -10   0  12        0.00        2.38      8.48 o
  -9   0  12        2.07        3.73      8.48 o
  -8   0  12       24.97       12.22      8.99 o
  -7   0  12       39.18       51.92     11.20 o
  -6   0  12        2.68        3.90      8.65 o
  -5   0  12        4.08       -5.09      8.14 o
  -4   0  12       26.91       31.05     11.20 o
  -3   0  12        0.71        2.92      4.62 o
  -2   0  12      260.96      276.66     13.78 o
  -1   0  12       25.31       25.38      5.70 o
   0   0  12       10.55        7.45      5.26 o
   1   0  12        0.28       -2.89      2.89 o
   2   0  12       44.12       62.74      8.61 o
   3   0  12        0.98        3.80      3.53 o
   4   0  12       15.44       16.63      6.11 o
 -12   1  12        3.76       -8.65      8.65 o
 -11   1  12       12.49       -1.36      8.65 o
 -10   1  12       53.29       25.62     10.35 o
  -9   1  12       21.12       14.25      8.82 o
  -8   1  12        8.23       13.40      8.14 o
  -7   1  12       10.67       -7.13      7.13 o
  -6   1  12       85.54       78.55     12.72 o
  -5   1  12        5.75       11.54      8.82 o
  -4   1  12      169.37      199.36     18.15 o
  -3   1  12      109.85      133.01     11.96 o
  -2   1  12       13.07       18.23      5.40 o
  -1   1  12       13.34        3.01      7.63 o
   0   1  12       32.63       25.02      5.61 o
   1   1  12        4.91        3.00      4.71 o
   2   1  12       61.71       68.89      5.24 o
   3   1  12       13.15       16.50      5.34 o
   4   1  12       16.08       15.29      4.56 o
 -12   2  12        8.56       -8.48      8.48 o
 -11   2  12       27.19       21.55     10.01 o
 -10   2  12       10.72       26.81     10.01 o
  -9   2  12       15.30       16.63      8.99 o
  -8   2  12       82.68       98.24     13.23 o
  -7   2  12       16.20       13.91      8.99 o
  -6   2  12       54.62       41.06     10.18 o
  -5   2  12       35.95       32.91     10.52 o
  -4   2  12       15.86        9.14      6.70 o
  -3   2  12       19.07       12.57      5.05 o
  -2   2  12      148.11      153.03     10.07 o
  -1   2  12       49.71       49.92      6.73 o
   0   2  12        0.12       -1.15      4.42 o
   1   2  12        4.03       10.71      5.26 o
   2   2  12       21.23       13.91      6.79 o
   3   2  12        9.08        8.59      5.09 o
   4   2  12        2.81        6.41      5.26 o
 -12   3  12        0.73       -5.26      8.65 o
 -11   3  12       11.94       -5.09      8.65 o
 -10   3  12       11.74        1.02      8.31 o
  -9   3  12       16.01       27.66      9.84 o
  -8   3  12       13.20        4.58      8.31 o
  -7   3  12       20.77       13.40      8.82 o
  -6   3  12      159.08      224.98     18.15 o
  -5   3  12       72.35       71.14      7.46 o
  -4   3  12        4.26        0.68      4.67 o
  -3   3  12       26.70       17.54      5.51 o
  -2   3  12        4.97       -3.22      4.27 o
  -1   3  12       17.93       12.50      6.19 o
   0   3  12       52.26       52.79      6.86 o
   1   3  12       23.09       32.60     10.77 o
   2   3  12       12.04       13.91      7.13 o
   3   3  12        9.50        7.33      3.70 o
   4   3  12       45.46       79.01     10.52 o
 -11   4  12        6.68        5.26      8.82 o
 -10   4  12       28.12       24.26      9.33 o
  -9   4  12        4.76       14.42      8.65 o
  -8   4  12       27.43       27.66      9.67 o
  -7   4  12       22.70       14.25      8.31 o
  -6   4  12        3.76        1.02      7.80 o
  -5   4  12      238.14      254.02     13.04 o
  -4   4  12      118.42      110.77      8.56 o
  -3   4  12       20.99       21.90      5.54 o
  -2   4  12       30.84       25.52      5.79 o
  -1   4  12        8.10       -3.47      4.61 o
   0   4  12        5.35        9.27      5.14 o
   1   4  12       12.69        7.47      6.62 o
   2   4  12        7.74        0.00      6.28 o
   3   4  12        2.39        8.99      7.47 o
   4   4  12        5.78        0.42      3.44 o
 -11   5  12       13.08       10.86      9.16 o
 -10   5  12       19.52       20.53      9.50 o
  -9   5  12        9.22       20.53      8.82 o
  -8   5  12       56.86       68.04     11.37 o
  -7   5  12       34.65       51.75     10.69 o
  -6   5  12       28.57       36.14      9.84 o
  -5   5  12       55.84       59.88      7.04 o
  -4   5  12        2.99        7.27      4.78 o
  -3   5  12       48.95       35.00      6.14 o
  -2   5  12       20.02       23.29      5.87 o
  -1   5  12       21.57       29.94      6.05 o
   0   5  12       31.09       33.59      8.14 o
   1   5  12       17.19        6.96      6.62 o
   2   5  12        9.84        9.50      6.96 o
   3   5  12       18.31       15.61      7.80 o
   4   5  12       12.12        5.26      7.97 o
 -11   6  12        7.99        4.07      8.65 o
 -10   6  12        8.36        8.48      8.99 o
  -9   6  12        3.84        3.56      7.97 o
  -8   6  12        8.98        4.58      7.80 o
  -7   6  12       41.78       53.11     10.52 o
  -6   6  12        0.95        2.27      4.85 o
  -5   6  12       32.13       41.63      8.99 o
  -4   6  12       12.11       11.69      5.14 o
  -3   6  12       19.42       17.81      7.04 o
  -2   6  12       33.00       30.96      6.05 o
  -1   6  12        8.65        9.16      6.45 o
   0   6  12       15.56       11.03      6.96 o
   1   6  12       36.46       32.91      8.48 o
   2   6  12        7.44       14.93      7.63 o
   3   6  12        2.45        3.90      7.30 o
 -10   7  12        5.76       -2.71      7.97 o
  -9   7  12       19.42        4.92      8.31 o
  -8   7  12       24.72       22.23      8.65 o
  -7   7  12       17.50       12.72      8.14 o
  -6   7  12        9.26       10.93      5.14 o
  -5   7  12        1.52       -1.94      4.40 o
  -4   7  12        4.45        4.52      4.77 o
  -3   7  12        1.31       -0.11      7.13 o
  -2   7  12       13.40       19.13      5.63 o
  -1   7  12       31.60       32.07      8.31 o
   0   7  12        0.39       -5.60      5.60 o
   1   7  12       14.21        2.88      6.62 o
   2   7  12       12.06       12.72      7.47 o
   3   7  12        8.16       21.38      8.99 o
 -10   8  12        2.20       -6.45      7.97 o
  -9   8  12        6.27       10.69      8.14 o
  -8   8  12       22.40       34.95      9.84 o
  -7   8  12       26.23       30.20      9.33 o
  -6   8  12       22.38       19.55      5.67 o
  -5   8  12       13.48       13.19      5.24 o
  -4   8  12       33.48       33.34      6.28 o
  -3   8  12        4.82        4.10      5.12 o
  -2   8  12       54.04       53.11      9.67 o
  -1   8  12       12.31        8.31      6.79 o
   0   8  12        2.08       -3.22      6.62 o
   1   8  12       11.53       17.65      7.80 o
   2   8  12       29.95       43.77      9.84 o
  -9   9  12        3.05        1.02      7.97 o
  -8   9  12        3.63       -7.30      7.30 o
  -7   9  12       11.35       22.40      8.99 o
  -6   9  12        3.42       -4.38      4.80 o
  -5   9  12        2.40       -1.14      4.67 o
  -4   9  12       12.53       11.37      5.16 o
  -3   9  12        2.04       -4.24      6.28 o
  -2   9  12       23.92       24.26      8.31 o
  -1   9  12        6.51       11.03      7.47 o
   0   9  12        4.73       10.35      7.13 o
   1   9  12        7.28        2.97      5.28 o
   2   9  12        0.15       -4.92      7.13 o
  -8  10  12        5.81       -6.45      7.30 o
  -7  10  12       29.84       25.26      6.40 o
  -6  10  12       11.15       11.02      5.50 o
  -5  10  12       12.66       11.78      5.51 o
  -4  10  12       20.09       18.66      8.48 o
  -3  10  12       11.55       19.34      8.48 o
  -2  10  12        9.53        7.47      7.80 o
  -1  10  12        2.82        1.78      4.80 o
   0  10  12        5.34       11.74      5.50 o
   1  10  12        7.41       11.88      5.76 o
  -7  11  12       14.33        5.77      5.69 o
  -6  11  12        6.53       12.02     11.88 o
  -5  11  12        0.91        5.94      7.30 o
  -4  11  12        5.51       21.38      8.82 o
  -3  11  12        0.88       -0.17      7.47 o
  -2  11  12        1.31       -3.14      4.92 o
  -1  11  12        2.67       -4.68      4.68 o
  -5  12  12        1.12       -3.39      7.13 o
  -4  12  12        7.84       10.89      5.70 o
  -3  12  12        0.35        0.34      7.80 o
  -2  12  12        0.00        0.85      7.47 o
  -6 -10  13       15.05       33.42     14.08 o
  -5 -10  13       11.35        3.05     12.39 o
  -4 -10  13        2.53       -7.30     11.37 o
  -3 -10  13        2.64        0.17     12.89 o
  -7  -9  13        5.27        4.92     12.56 o
  -6  -9  13       25.31       26.13     13.74 o
  -5  -9  13       17.62       16.29     12.72 o
  -4  -9  13       18.59       11.20     13.40 o
  -3  -9  13        0.21       -5.09     12.05 o
  -2  -9  13        0.42       10.01     13.57 o
  -8  -8  13       17.06       14.25     12.89 o
  -7  -8  13        6.33       10.52     11.37 o
  -6  -8  13       20.32       17.65     13.06 o
  -5  -8  13       10.53       16.80     12.39 o
  -4  -8  13        8.22        2.21     12.22 o
  -3  -8  13       17.38        8.31     11.54 o
  -2  -8  13       15.30        6.11     11.71 o
  -9  -7  13        4.68        0.79      8.31 o
  -8  -7  13       32.40       40.89     13.23 o
  -7  -7  13       28.10       25.11     13.57 o
  -6  -7  13       29.65       45.30     13.57 o
  -5  -7  13       31.69       60.06     14.42 o
  -4  -7  13       12.14        1.87     11.20 o
  -3  -7  13        8.69       10.52     12.22 o
  -2  -7  13       15.09        6.62     12.05 o
   1  -7  13       14.20       14.59      7.13 o
 -10  -6  13       11.90       14.72      4.87 o
  -9  -6  13       10.32       14.55      5.94 o
  -8  -6  13       30.57       19.00     12.56 o
  -7  -6  13       20.60       30.54     12.22 o
  -6  -6  13        9.90        3.05     10.69 o
  -5  -6  13        6.53       -2.21     10.69 o
  -4  -6  13       11.70       10.18     11.03 o
  -3  -6  13       40.08       32.91     12.72 o
  -2  -6  13       41.63       62.61     14.25 o
  -1  -6  13        2.20       10.18     11.54 o
   1  -6  13       17.42       31.05      7.63 o
   2  -6  13       32.37       42.25      8.82 o
 -10  -5  13       14.72       -4.58     10.52 o
  -9  -5  13       31.81       33.59      9.67 o
  -8  -5  13       28.04       26.33     12.89 o
  -7  -5  13        4.56       -8.99      8.99 o
  -6  -5  13        4.22       -8.82      8.82 o
  -5  -5  13       21.23       22.06     12.39 o
  -4  -5  13        1.03        6.62     10.35 o
  -3  -5  13       11.40       23.07     11.88 o
  -2  -5  13        6.81       -6.96      9.50 o
  -1  -5  13       12.70        8.65     11.37 o
   1  -5  13        3.64        6.45      6.11 o
   2  -5  13        0.63       -5.26      5.77 o
 -10  -4  13       11.19       29.35     11.71 o
  -9  -4  13       30.57       20.87     11.54 o
  -8  -4  13       25.65       15.61     11.37 o
  -7  -4  13        1.55        1.87      9.84 o
  -6  -4  13       39.18       36.99     12.39 o
  -5  -4  13        0.00        0.68      9.84 o
  -4  -4  13       16.43       14.76     11.37 o
  -3  -4  13       16.07       19.68     11.71 o
  -2  -4  13        7.60        5.43     10.18 o
  -1  -4  13        0.83       -1.36     10.01 o
   0  -4  13       18.24       19.00     11.88 o
   1  -4  13       32.36       42.08      7.47 o
   2  -4  13       10.97       11.37      6.11 o
 -11  -3  13       32.94       34.78     11.71 o
 -10  -3  13        6.03       15.95     11.03 o
  -9  -3  13       24.08       21.21     11.03 o
  -8  -3  13        3.98       -4.24      9.50 o
  -7  -3  13       11.45        8.99     10.52 o
  -6  -3  13       15.68       17.81     10.52 o
  -5  -3  13       51.63       63.96     13.74 o
  -4  -3  13        4.98        0.34     10.35 o
  -3  -3  13        0.94        7.80      9.84 o
  -2  -3  13       55.73       33.08     12.56 o
  -1  -3  13       23.98       18.66     11.03 o
   0  -3  13       17.26       18.66     11.20 o
   1  -3  13       10.96       11.54      5.11 o
   2  -3  13        1.46        7.80      5.77 o
   3  -3  13        9.76        2.71      5.94 o
 -11  -2  13        5.65        8.65     10.52 o
 -10  -2  13       59.05       63.12     13.57 o
  -9  -2  13        2.29       -3.56      9.33 o
  -8  -2  13        7.26       -8.48      8.48 o
  -7  -2  13       21.03       16.12     10.35 o
  -6  -2  13       22.93       38.00     11.71 o
  -5  -2  13       11.99       -1.70      9.33 o
  -4  -2  13       21.16       27.99     11.54 o
  -3  -2  13       21.14       18.49     10.69 o
  -2  -2  13       24.58       13.57     10.86 o
  -1  -2  13       34.10       25.11     11.03 o
   0  -2  13       18.59       28.08      8.48 o
   1  -2  13       13.08       13.43      7.72 o
   2  -2  13       24.76       29.18      5.84 o
   3  -2  13        5.30        5.60      5.77 o
 -11  -1  13       35.08       34.95     11.88 o
 -10  -1  13       11.68       18.66     10.69 o
  -9  -1  13       24.14       28.33     11.03 o
  -8  -1  13       31.50       40.04     11.20 o
  -7  -1  13        7.10        0.00      9.16 o
  -6  -1  13       18.93       20.87     10.69 o
  -5  -1  13       87.74      112.32     15.27 o
  -4  -1  13       14.06       28.50     11.03 o
  -3  -1  13       14.16        8.65      9.84 o
  -2  -1  13       55.61       53.95     12.89 o
  -1  -1  13       10.05        3.52      5.06 o
   0  -1  13        8.39        7.53      5.52 o
   1  -1  13       24.07       35.85      6.68 o
   2  -1  13       18.15       14.62      4.07 o
   3  -1  13        7.77       10.97      5.16 o
 -11   0  13        3.02       -1.70     10.01 o
 -10   0  13      189.51      219.21     20.70 o
  -9   0  13        5.84       15.61     10.18 o
  -8   0  13        6.16       13.40      9.67 o
  -7   0  13        0.00       -7.97      7.97 o
  -6   0  13       54.21       69.73     13.57 o
  -5   0  13        0.53        4.41      8.82 o
  -4   0  13      167.58      210.55     20.36 o
  -3   0  13       17.21        5.60      9.84 o
  -2   0  13       34.97       27.12      9.25 o
  -1   0  13       28.33       22.06      5.74 o
   0   0  13       21.62       18.18      5.96 o
   1   0  13       10.44        5.87      5.52 o
   2   0  13        2.56        5.31      3.60 o
   3   0  13       14.04        6.79      5.43 o
 -11   1  13       35.65       43.60     11.88 o
 -10   1  13       11.49       11.71     10.35 o
  -9   1  13       24.03       12.89      9.50 o
  -8   1  13       31.83       25.62     10.18 o
  -7   1  13        6.76       13.74      9.67 o
  -6   1  13       18.87       28.33     10.86 o
  -5   1  13       86.07      111.47     14.93 o
  -4   1  13       14.05       16.46     10.52 o
  -3   1  13       13.94        9.30      5.43 o
  -2   1  13       55.53       53.43      7.13 o
  -1   1  13        9.77       -2.44      4.80 o
   0   1  13        8.12        4.01      5.33 o
   1   1  13       23.19       21.51      6.68 o
   2   1  13       18.32       14.25      7.47 o
   3   1  13        7.61        4.17     12.13 o
 -11   2  13        5.77       14.08     10.01 o
 -10   2  13       59.41       66.17     12.72 o
  -9   2  13        1.91       -2.54      8.82 o
  -8   2  13        7.39        7.30      8.82 o
  -7   2  13       20.63       13.74      9.33 o
  -6   2  13       23.17       21.04     10.52 o
  -5   2  13       12.27       18.15     10.52 o
  -4   2  13       21.32       15.77      9.33 o
  -3   2  13       20.53       23.08      5.84 o
  -2   2  13       24.87       27.20      6.30 o
  -1   2  13       35.20       38.18      9.84 o
   0   2  13       18.11       18.31      9.33 o
   1   2  13       12.77       21.38      6.14 o
   2   2  13       24.69       19.00      8.48 o
   3   2  13        5.59       -4.24      6.96 o
 -11   3  13       33.67       15.10     10.52 o
 -10   3  13        5.99        2.04      8.82 o
  -9   3  13       23.87       30.37     10.52 o
  -8   3  13        3.77       -1.19      8.14 o
  -7   3  13       11.33       -7.80      7.80 o
  -6   3  13       15.22       12.22      9.16 o
  -5   3  13       51.12       47.00     11.37 o
  -4   3  13        5.06        1.06      9.16 o
  -3   3  13        0.95       -2.35      4.89 o
  -2   3  13       57.10       55.05      7.22 o
  -1   3  13       23.21       21.74      6.18 o
   0   3  13       17.05       17.32      6.03 o
   1   3  13       11.10        3.73      6.79 o
   2   3  13        1.46       -5.94      6.45 o
 -10   4  13       11.42        3.90      9.16 o
  -9   4  13       29.70       21.72     10.18 o
  -8   4  13       25.49       28.33     10.35 o
  -7   4  13        1.91        2.71      8.31 o
  -6   4  13       38.73       34.44      9.84 o
  -5   4  13        0.00        4.41      7.80 o
  -4   4  13       15.95       18.51      5.54 o
  -3   4  13       16.41       13.33      5.65 o
  -2   4  13        7.45       10.13      5.26 o
  -1   4  13        0.93        1.47      7.72 o
   0   4  13       18.01       18.49      7.97 o
   1   4  13       32.65       35.29      9.16 o
   2   4  13       10.59       -1.19      6.96 o
 -10   5  13       14.76       24.77     10.18 o
  -9   5  13       32.00       35.29     10.69 o
  -8   5  13       26.92       26.47      9.67 o
  -7   5  13        4.43        1.19      8.14 o
  -6   5  13        4.11        9.84      8.82 o
  -5   5  13       21.37       23.21      5.94 o
  -4   5  13        0.98       -4.59      4.59 o
  -3   5  13       11.48        8.07      5.30 o
  -2   5  13        6.39        5.40      5.31 o
  -1   5  13       13.04       23.92      8.14 o
   0   5  13        7.71        1.19      7.13 o
   1   5  13        3.57        3.56      7.30 o
   2   5  13        0.67        0.85      7.30 o
 -10   6  13       11.91       13.57      9.67 o
  -9   6  13       10.76        2.38      8.65 o
  -8   6  13       30.31       14.59      9.50 o
  -7   6  13       20.28       14.59      8.99 o
  -6   6  13        9.54       16.37      7.63 o
  -5   6  13        6.61        9.74      5.26 o
  -4   6  13       11.55        6.65      5.43 o
  -3   6  13       41.15       37.14      6.67 o
  -2   6  13       41.51       55.21      7.26 o
  -1   6  13        2.22       -2.04      6.96 o
   0   6  13       34.93       26.30      8.65 o
   1   6  13       17.50       19.51      8.82 o
  -9   7  13        4.84       -7.13      7.97 o
  -8   7  13       32.86       25.62      9.84 o
  -7   7  13       27.89       29.52     10.18 o
  -6   7  13       29.56       26.97      8.65 o
  -5   7  13       32.13       41.53      6.91 o
  -4   7  13       11.92        1.38      5.33 o
  -3   7  13        9.03        8.76      5.58 o
  -2   7  13       15.20       14.76      7.63 o
  -1   7  13        2.04        3.90      7.30 o
   0   7  13       11.58       12.22      8.14 o
   1   7  13       14.51       23.24      8.82 o
  -8   8  13       17.38        5.94      8.99 o
  -7   8  13        6.38       -4.75      7.63 o
  -6   8  13       20.22       18.83      6.04 o
  -5   8  13       10.42       17.81      6.00 o
  -4   8  13        8.14       15.44      5.72 o
  -3   8  13       17.29       13.23      8.14 o
  -2   8  13       15.32       25.79      8.82 o
  -1   8  13        5.17        6.11      7.13 o
   0   8  13        7.24       12.39      8.31 o
  -7   9  13        5.40        9.84      8.48 o
  -6   9  13       25.38       45.10      7.14 o
  -5   9  13       17.63       14.36      6.28 o
  -4   9  13       18.25       29.52      8.82 o
  -3   9  13        0.22       -0.51      7.30 o
  -2   9  13        0.43        9.50      8.31 o
  -1   9  13        1.78       -4.58      6.79 o
  -6  10  13       15.13       15.49      6.22 o
  -5  10  13       11.16        9.67      8.14 o
  -4  10  13        2.60       -4.41      7.30 o
  -3  10  13        2.55        3.05      7.80 o
  -2  10  13        1.04       -6.11      7.13 o
  -6  -8  14        6.58       12.05     13.57 o
  -5  -8  14        0.97        0.51     13.06 o
  -4  -8  14       10.30       -0.34     13.23 o
  -3  -8  14       14.89       24.60     14.25 o
  -7  -7  14        0.06       10.86     12.89 o
  -6  -7  14       29.67       35.97     15.10 o
  -5  -7  14       13.73       12.05     13.40 o
  -4  -7  14        1.92        3.39     13.06 o
  -3  -7  14        9.73       23.24     13.06 o
  -2  -7  14        7.06       10.35     13.06 o
  -8  -6  14        9.67        9.16     12.05 o
  -7  -6  14        5.98       10.86     11.88 o
  -6  -6  14        2.42       -4.41     12.05 o
  -5  -6  14        3.09       -5.77     11.54 o
  -4  -6  14        9.81        1.70     12.22 o
  -3  -6  14        6.73        6.96     11.88 o
  -2  -6  14        2.31        3.39     11.20 o
  -1  -6  14        8.77      -11.37     11.37 o
  -9  -5  14        3.71       -0.68     11.03 o
  -8  -5  14        2.33       11.64      4.42 o
  -7  -5  14        3.23        3.73     11.71 o
  -6  -5  14       22.84       41.06     13.91 o
  -5  -5  14        0.41       -3.22     11.03 o
  -4  -5  14       10.16        7.97     10.69 o
  -3  -5  14       39.90       27.99     13.40 o
  -2  -5  14        4.18        7.13     11.54 o
  -1  -5  14        2.57        8.14     11.71 o
   0  -5  14       17.09        5.43     12.22 o
  -9  -4  14        2.38        3.56     11.54 o
  -8  -4  14       64.12       56.16     14.59 o
  -7  -4  14       15.30        6.96     12.05 o
  -6  -4  14       13.57       27.83     12.39 o
  -5  -4  14       36.69       28.84     13.23 o
  -4  -4  14        0.05       -9.84      9.84 o
  -3  -4  14        1.89       -1.87     10.35 o
  -2  -4  14       34.57       16.12     12.05 o
  -1  -4  14       26.77       32.58     13.23 o
   0  -4  14        1.91       26.81     12.72 o
  -9  -3  14        4.65       -5.77     10.86 o
  -8  -3  14        5.78       13.06     11.20 o
  -7  -3  14       17.10       15.78     11.03 o
  -6  -3  14        7.17       15.44     10.69 o
  -5  -3  14       11.87       12.05     11.88 o
  -4  -3  14       22.58       40.38     13.23 o
  -3  -3  14        6.14        0.17     10.18 o
  -2  -3  14        6.73       19.34     12.22 o
  -1  -3  14       11.73       -4.24     10.52 o
   0  -3  14       12.32       14.93     11.71 o
   1  -3  14       11.49       19.51     12.39 o
 -10  -2  14        6.42       12.39     11.54 o
  -9  -2  14        4.00       -8.99      8.99 o
  -8  -2  14       60.34       52.09     13.23 o
  -7  -2  14        8.91       14.76     11.71 o
  -6  -2  14        1.69        3.56     10.52 o
  -5  -2  14       37.92       57.35     14.08 o
  -4  -2  14       14.72       16.63     11.71 o
  -3  -2  14        9.84       -9.33      9.84 o
  -2  -2  14       25.86       30.20     12.39 o
  -1  -2  14        8.87        2.88     11.03 o
   0  -2  14        5.11        2.12      5.63 o
   1  -2  14        1.77        0.85     10.35 o
 -10  -1  14       38.99       52.09     13.57 o
  -9  -1  14        3.64       -7.97      9.67 o
  -8  -1  14        1.74       -1.53     10.35 o
  -7  -1  14       25.24       48.35     12.22 o
  -6  -1  14       59.72       62.10     13.74 o
  -5  -1  14       33.94       30.20     11.88 o
  -4  -1  14        7.17       12.05      9.84 o
  -3  -1  14        9.13        0.00      9.84 o
  -2  -1  14        9.77       13.91     10.52 o
  -1  -1  14       45.79       43.61      7.50 o
   0  -1  14       16.01       13.04      6.00 o
   1  -1  14        2.18       -1.25      5.62 o
 -10   0  14       35.45       51.58     12.89 o
  -9   0  14        0.77        1.53     10.01 o
  -8   0  14       38.21       32.41     11.71 o
  -7   0  14        8.36       -5.60      9.16 o
  -6   0  14        0.58       -8.99      8.99 o
  -5   0  14       55.58       73.80     13.74 o
  -4   0  14        2.58       -4.07      8.65 o
  -3   0  14        1.86       -3.73      8.99 o
  -2   0  14       72.98       87.01      8.87 o
  -1   0  14        1.59       -1.07      6.19 o
   0   0  14       15.34        9.33     14.68 o
   1   0  14        0.26        2.65      5.77 o
 -10   1  14       38.70       53.44     13.23 o
  -9   1  14        3.83        6.11     10.18 o
  -8   1  14        1.70        2.21      9.50 o
  -7   1  14       24.82       17.98     10.52 o
  -6   1  14       60.24       59.04     13.40 o
  -5   1  14       33.65       39.19     11.88 o
  -4   1  14        7.16       23.24     10.86 o
  -3   1  14        9.57       12.59      5.98 o
  -2   1  14        9.69       17.82      6.28 o
  -1   1  14       46.82       51.39      7.56 o
   0   1  14       16.20       13.11      6.28 o
   1   1  14        2.21        5.17      6.09 o
 -10   2  14        6.59        0.17      9.67 o
  -9   2  14        4.21        6.96      9.50 o
  -8   2  14       60.03       48.02     12.39 o
  -7   2  14        8.77        4.92      9.67 o
  -6   2  14        1.64       -3.73      9.16 o
  -5   2  14       37.79       36.14     11.37 o
  -4   2  14       15.00       17.98     10.35 o
  -3   2  14       10.02        2.61      6.87 o
  -2   2  14       25.96       20.89      7.55 o
  -1   2  14        8.66        5.36      6.02 o
   0   2  14        5.36       -3.17      5.46 o
   1   2  14        1.93       -3.39      7.30 o
  -9   3  14        4.51       -2.88      9.50 o
  -8   3  14        5.69       -0.85      9.33 o
  -7   3  14       17.76       20.87      9.84 o
  -6   3  14        6.98       14.42      9.84 o
  -5   3  14       11.85        6.96      8.99 o
  -4   3  14       22.90       22.07      6.21 o
  -3   3  14        6.45        1.24      7.38 o
  -2   3  14        6.64        6.71      5.75 o
  -1   3  14       12.21        4.64      8.99 o
   0   3  14       12.65       13.40      8.14 o
   1   3  14       11.51       10.52      8.14 o
  -9   4  14        2.57        4.07      9.67 o
  -8   4  14       65.18       72.96     13.40 o
  -7   4  14       15.05       26.47     10.69 o
  -6   4  14       13.31       26.81     10.52 o
  -5   4  14       37.42       56.35      7.70 o
  -4   4  14        0.06        5.23      5.74 o
  -3   4  14        1.84       -3.55      4.92 o
  -2   4  14       34.90       27.30      6.68 o
  -1   4  14       26.70       33.25      9.33 o
   0   4  14        1.71       -2.04      7.47 o
  -9   5  14        3.87       -8.31      8.31 o
  -8   5  14        2.35       -4.41      8.48 o
  -7   5  14        3.39        7.80      8.99 o
  -6   5  14       22.80       14.76      9.50 o
  -5   5  14        0.42        0.37      5.34 o
  -4   5  14        9.69       11.20      5.68 o
  -3   5  14       41.09       47.01      7.29 o
  -2   5  14        4.14       11.18      5.82 o
  -1   5  14        2.68        3.39      7.80 o
   0   5  14       17.41       30.03      9.50 o
  -8   6  14       10.20        3.05      9.33 o
  -7   6  14        5.96        5.09      8.99 o
  -6   6  14        2.56       -7.13      7.13 o
  -5   6  14        3.23        5.91      5.62 o
  -4   6  14        9.58        5.58      5.58 o
  -3   6  14        6.63        7.92      5.65 o
  -2   6  14        2.48       -3.73      6.96 o
  -1   6  14        8.53        2.54      8.14 o
  -7   7  14        0.10       -7.80      7.80 o
  -6   7  14       29.55       36.62      7.19 o
  -5   7  14       13.39       16.22     10.94 o
  -4   7  14        1.78        0.01      5.46 o
  -3   7  14       10.04       16.46      8.31 o
  -2   7  14        7.07       14.59      8.48 o
  -6   8  14        6.61        9.16      8.31 o
  -5   8  14        1.04        3.98      5.87 o
  -4   8  14       10.35       -0.17      7.63 o
  -3   8  14       14.92       13.40      8.82 o
  -6  -4  15       11.58        9.67     12.89 o
  -5  -4  15        2.03       16.80     12.89 o
  -4  -4  15        0.11       11.54     12.72 o
  -3  -4  15        1.47        1.87     12.39 o
  -7  -3  15       24.93       28.67     13.57 o
  -6  -3  15        5.59        3.90     11.54 o
  -5  -3  15        8.57        0.68     10.86 o
  -4  -3  15       11.39       -0.17     12.05 o
  -3  -3  15        4.26       13.23     12.39 o
  -2  -3  15       59.30       76.01     16.29 o
  -7  -2  15        4.13       32.07     12.72 o
  -6  -2  15        5.71       25.79     12.22 o
  -5  -2  15        1.93        5.26     11.03 o
  -4  -2  15        7.81       16.46     12.72 o
  -3  -2  15        0.28        6.11     11.88 o
  -2  -2  15        2.59        7.47     11.54 o
  -8  -1  15       11.26       11.71     12.05 o
  -7  -1  15       12.91       21.21     12.05 o
  -6  -1  15        3.32       -5.60     10.35 o
  -5  -1  15        4.83        0.17     10.18 o
  -4  -1  15        4.10        3.56     10.86 o
  -3  -1  15        5.66       20.53     12.05 o
  -2  -1  15        8.60       27.99     12.89 o
  -8   0  15        4.18        4.24     10.69 o
  -7   0  15        5.56       16.80     11.37 o
  -6   0  15        0.13       -1.53     10.18 o
  -5   0  15        7.64       10.52     10.69 o
  -4   0  15        0.95        6.45     10.69 o
  -3   0  15       16.22        3.05     11.03 o
  -2   0  15        0.91        8.82     10.86 o
  -8   1  15       10.96        7.13     10.35 o
  -7   1  15       12.85       18.15     11.20 o
  -6   1  15        3.47        7.97     10.86 o
  -5   1  15        4.51        1.87      9.33 o
  -4   1  15        4.13        6.45     10.52 o
  -3   1  15        5.98       -0.51     10.69 o
  -2   1  15        8.16       -5.61     11.45 o
  -7   2  15        4.52        1.19     10.01 o
  -6   2  15        5.98        5.94     10.35 o
  -5   2  15        1.91        5.60      9.84 o
  -4   2  15        7.46        8.48     10.86 o
  -3   2  15        0.28       -4.09      5.79 o
  -2   2  15        2.52       -5.49      5.49 o
  -7   3  15       24.74       25.28     11.37 o
  -6   3  15        5.42       14.08     10.52 o
  -5   3  15        9.01        5.09      9.67 o
  -4   3  15       11.20       19.27      6.64 o
  -3   3  15        4.28        7.69      6.36 o
  -2   3  15       59.43       78.32     16.03 o
  -6   4  15       11.33       13.74      9.84 o
  -5   4  15        1.96        5.43      9.84 o
  -4   4  15        0.09       -5.49      5.49 o
  -3   4  15        1.55       -5.72      5.72 o
  -5   5  15        3.51        3.73      7.97 o
  -4   5  15        0.53       -2.04      7.47 o
 
